# Supplementary material for: Selective inhibition of DNA ligase IV provides additional efficacy to the treatment of anaplastic thyroid cancer
Source: Front Oncol. 2024 Feb 6;14:1323313. doi: 10.3389/fonc.2024.1323313 (PMC10876873; doi:10.3389/fonc.2024.1323313)
Supplement: Supplementary file 1 [file Table_1.xlsx]

## Sheet: ATC_vs_Rest_DEG
names	logfoldchanges	pvals	pvals_adj
TG	-7.35839	2.62521e-75	7.02375e-71
RPL13	1.10598	1.38281e-73	1.84985e-69
RPL8	1.15087	1.14776e-71	1.02361e-67
RPS2	1.17399	1.61554e-71	1.05403e-67
TMSB10	1.19729	1.96979e-71	1.05403e-67
RPLP1	0.983213	3.08679e-71	1.37645e-67
RPS18	1.03647	1.68242e-70	6.43045e-67
FTH1	1.0655	1.34968e-69	4.51385e-66
C2orf40	-6.4579	3.35896e-69	9.98544e-66
RPL19	1.10168	3.46368e-67	9.26707e-64
PTMA	0.926032	4.47687e-66	1.0889e-62
RPS12	0.950242	7.73973e-65	1.72564e-61
RPL41	0.80933	1.57143e-64	3.23412e-61
RPS3	0.965123	4.9265e-64	9.41489e-61
RPS27A	0.862259	9.681e-64	1.7011e-60
RPS19	1.05118	1.01729e-63	1.7011e-60
RPS23	0.927503	4.87971e-63	7.5094e-60
RPL28	0.908769	5.05211e-63	7.5094e-60
RPL11	0.860211	3.28615e-62	4.62741e-59
CPE	-5.62679	5.80197e-62	7.76159e-59
APOE	-5.92572	2.32406e-61	2.96096e-58
SDC2	-6.33915	2.8583e-60	3.47608e-57
PLPP3	-6.1901	1.94546e-58	2.26308e-55
NTRK2	-6.42946	1.38598e-56	1.54508e-53
GPX3	-5.92464	2.86759e-56	3.0689e-53
RPL15	0.702533	3.49759e-56	3.59915e-53
RPLP2	0.803362	5.82784e-56	5.77496e-53
RPL32	0.738883	1.01226e-55	9.67255e-53
CLIC3	-5.72184	1.71424e-55	1.58153e-52
SFTA3	-5.75952	1.96264e-55	1.75035e-52
RPS7	0.974087	2.30895e-55	1.99277e-52
IGFBP5	-5.01723	3.39634e-55	2.83696e-52
RPS14	0.683692	3.49915e-55	2.83696e-52
NKX2-1	-5.75341	4.34492e-55	3.41907e-52
RPL18	0.824457	4.47865e-55	3.42361e-52
FTL	0.95731	8.55509e-55	6.35809e-52
ISCU	-5.16103	1.11471e-54	8.06057e-52
PAX8	-5.61357	1.40084e-54	9.86304e-52
CLU	-4.46716	3.42014e-54	2.34631e-51
ASAH1	-4.30022	2.2434e-52	1.50056e-49
APP	-4.74857	5.03502e-52	3.28566e-49
TSHR	-6.00497	9.79028e-52	6.23664e-49
TMSB4X	0.828195	1.53854e-51	9.57291e-49
S100A10	3.0664	2.2624e-51	1.37569e-48
BEX4	-7.72604	2.74281e-51	1.63075e-48
CST6	-4.69978	7.56498e-51	4.40002e-48
CADM1	-5.11615	1.69748e-50	9.66299e-48
RPS15	0.699631	2.43574e-50	1.35767e-47
XIST	-4.45962	3.5776e-50	1.95344e-47
GAPDH	1.09386	1.12027e-49	5.99455e-47
ZCCHC12	-8.42434	1.39382e-49	7.3121e-47
HOPX	-4.68564	1.8664e-49	9.24734e-47
RPL10	0.551363	1.83256e-49	9.24734e-47
RPS3A	0.617424	1.79755e-49	9.24734e-47
SNRPN	-5.32268	3.03166e-49	1.47476e-46
RPL7A	0.712287	4.07543e-49	1.94711e-46
PLD3	-5.4205	4.28127e-49	2.00957e-46
RPS6	0.678746	7.89928e-49	3.64388e-46
RPL18A	0.753449	9.84785e-49	4.46575e-46
S100A11	1.51282	1.04043e-48	4.63944e-46
RPS11	0.927524	1.38949e-48	6.09441e-46
DHRS3	-4.46857	5.04194e-48	2.17576e-45
DUSP6	-4.7976	7.73332e-48	3.28421e-45
RPL14	0.626275	1.14111e-47	4.77038e-45
APOC1	-4.43341	2.0098e-47	8.27264e-45
TPT1	0.592993	3.53787e-47	1.43418e-44
RPS16	0.797057	4.39567e-47	1.7295e-44
ARMCX3	-4.40684	4.34091e-47	1.7295e-44
CPVL	-5.42849	9.81438e-47	3.80556e-44
SERPINA1	-4.18002	1.03518e-46	3.9566e-44
TMEM243	-5.049	1.61102e-46	6.07082e-44
EEF1A1	0.486634	3.01379e-46	1.10457e-43
GSN	-3.98953	2.9837e-46	1.10457e-43
RPS24	0.524782	5.62733e-46	2.03459e-43
BEX2	-4.83557	1.47233e-45	5.2523e-43
DAPK2	-4.61369	2.00514e-45	7.05887e-43
TMEM98	-4.47826	9.00064e-45	3.12743e-42
CHPT1	-3.91944	9.39818e-45	3.2237e-42
RPS15A	0.579201	1.46494e-44	4.96133e-42
SARAF	-3.77875	2.51775e-44	8.42029e-42
EGR1	-4.09893	6.36547e-44	2.10257e-41
CPQ	-5.2923	7.38688e-44	2.41019e-41
ATP6AP2	-3.73863	1.92019e-43	6.18973e-41
LCN12	-6.85915	2.34256e-43	7.46132e-41
ST3GAL5	-4.64858	2.56104e-43	8.06125e-41
RPL29	0.664692	3.63529e-43	1.13096e-40
PLS3	-4.07645	1.0779e-42	3.31485e-40
ACTG1	0.586118	1.22157e-42	3.71398e-40
ZBTB20	-4.30368	1.44779e-42	4.35232e-40
IGFBP6	-4.83758	1.48674e-42	4.41976e-40
RPS13	0.64354	1.99412e-42	5.86293e-40
MPZL2	-4.8929	2.23845e-42	6.50976e-40
RPS8	0.488772	2.42909e-42	6.98821e-40
MUC15	-6.23993	3.01005e-42	8.56744e-40
RPL12	0.479695	3.78724e-42	1.06661e-39
BHLHE41	-5.40291	6.68031e-42	1.86179e-39
RCN2	-3.9737	1.23973e-41	3.41948e-39
WSB1	-3.92521	1.6506e-41	4.50631e-39
S100A6	0.574111	1.76873e-41	4.78003e-39
PGRMC1	-3.67239	5.12471e-41	1.37112e-38
ACTB	0.816268	5.20122e-41	1.37781e-38
NDUFA13	-3.83661	5.34086e-41	1.40093e-38
PDCD4	-3.73994	6.75042e-41	1.75347e-38
BCAM	-4.08724	7.21999e-41	1.85741e-38
SELENOM	-3.73264	7.58145e-41	1.93183e-38
C4orf48	-3.88838	8.94404e-41	2.25753e-38
NDFIP1	-3.73611	1.22437e-40	3.06149e-38
CIRBP	-3.67446	1.55277e-40	3.8467e-38
SDC4	-3.94438	3.18115e-40	7.8084e-38
ID4	-5.14808	3.71318e-40	9.03146e-38
RPL35A	0.440932	6.00326e-40	1.447e-37
SPARC	-5.66528	1.99053e-39	4.75505e-37
PROS1	-7.43445	2.89725e-39	6.85982e-37
TMBIM4	-3.36463	3.56398e-39	8.36441e-37
MBIP	-4.78518	6.19314e-39	1.44085e-36
KRT19	2.29947	6.70588e-39	1.54669e-36
TSC22D1	-3.60858	1.14286e-38	2.61343e-36
RPL23A	0.430601	3.30022e-38	7.48284e-36
DDX17	-3.74952	3.4106e-38	7.66812e-36
COL8A1	-4.88138	3.98022e-38	8.87424e-36
CYR61	-4.16203	6.87814e-38	1.5084e-35
CCND2	-4.47691	6.86925e-38	1.5084e-35
N4BP2L2	-3.21727	1.34907e-37	2.9345e-35
TTC3	-3.32986	2.0713e-37	4.46916e-35
LMO3	-5.50224	2.21247e-37	4.73556e-35
C16orf89	-6.8187	3.42607e-37	7.27497e-35
HSP90AA1	0.568919	5.32641e-37	1.12211e-34
C6orf48	-3.26716	6.15045e-37	1.28559e-34
NACA	0.652566	8.35222e-37	1.73228e-34
LRPAP1	-3.27422	9.42221e-37	1.93916e-34
RPL30	0.431878	1.3716e-36	2.7791e-34
NDUFA5	-3.49899	1.3815e-36	2.7791e-34
MRPS6	-3.25926	1.37044e-36	2.7791e-34
RPS28	0.221251	1.83484e-36	3.66351e-34
OCIAD1	-3.32584	2.60684e-36	5.16638e-34
BTG2	-4.14439	3.1432e-36	6.18354e-34
LRRK2	-30.7678	3.8745e-36	7.56658e-34
PTTG1IP	-3.96226	4.29491e-36	8.32683e-34
RPS5	0.550117	4.40089e-36	8.47093e-34
SYF2	-3.41753	5.77715e-36	1.10405e-33
SRSF5	-3.10239	7.00909e-36	1.32999e-33
NPNT	-6.21779	7.12457e-36	1.34238e-33
KCNJ16	-7.91777	8.24244e-36	1.54214e-33
FUCA1	-4.37522	1.14884e-35	2.13452e-33
FN1	-3.5911	1.3857e-35	2.55685e-33
TMED4	-3.2937	1.46354e-35	2.68198e-33
ITM2C	-4.21696	1.60682e-35	2.92453e-33
TMEM87A	-3.73379	1.74213e-35	3.14937e-33
RPL13A	0.460262	2.08634e-35	3.74632e-33
MGAT4C	-5.87867	2.10992e-35	3.76339e-33
PDLIM4	-4.2116	2.38341e-35	4.22305e-33
NELL2	-30.6933	2.55901e-35	4.50436e-33
RPL37	0.467533	2.64992e-35	4.63389e-33
S100A1	-4.25632	2.69433e-35	4.68095e-33
SLC5A3	-4.81974	4.69308e-35	8.10085e-33
MXRA8	-4.85317	5.92641e-35	1.01642e-32
CTSB	-3.48532	6.1612e-35	1.04996e-32
CAT	-5.0729	7.34051e-35	1.24301e-32
RPL35	0.399676	8.23624e-35	1.38591e-32
VAMP2	-4.06607	8.3629e-35	1.39843e-32
MYL9	-4.13276	9.41734e-35	1.56498e-32
APMAP	-3.64825	1.19878e-34	1.97984e-32
RPS9	0.288791	1.4301e-34	2.34737e-32
SLC34A2	-5.28072	1.7468e-34	2.84974e-32
CMTM6	-3.71465	1.88227e-34	3.05213e-32
DPP7	-3.45365	2.86587e-34	4.61905e-32
FOSB	-3.34859	4.06292e-34	6.50919e-32
PDE5A	-5.35055	4.60704e-34	7.33699e-32
CUTA	-2.98545	4.92168e-34	7.79169e-32
QPCT	-5.33718	5.44961e-34	8.57672e-32
SNHG7	-3.1295	7.42519e-34	1.16176e-31
IFI27	6.23573	1.0461e-33	1.62724e-31
SEC63	-3.29895	1.07536e-33	1.66308e-31
SCG5	-7.46762	1.14838e-33	1.76579e-31
TESC	-4.0257	1.29999e-33	1.98749e-31
CTNNAL1	-3.45272	1.39829e-33	2.12564e-31
ID2	-3.49361	1.51988e-33	2.29743e-31
LAPTM4A	-3.17908	3.29874e-33	4.95831e-31
CD59	-3.00294	4.18561e-33	6.25621e-31
VEGFA	-4.19526	4.89545e-33	7.27654e-31
TSTD1	-2.98637	7.39811e-33	1.09357e-30
PRNP	-3.5531	1.28408e-32	1.88766e-30
LPCAT2	-4.89269	1.57097e-32	2.29679e-30
GINM1	-4.13651	1.58606e-32	2.30625e-30
ZFP36	-3.2899	1.98038e-32	2.86405e-30
STXBP6	-6.2835	2.18119e-32	3.13752e-30
RPLP0	0.511058	2.48763e-32	3.55918e-30
UACA	-4.45895	2.7189e-32	3.86936e-30
MAOA	-4.0763	2.81325e-32	3.98246e-30
CTSH	-3.25197	3.03099e-32	4.26811e-30
RACK1	0.545008	3.56842e-32	4.99858e-30
APLP2	-3.43349	3.89157e-32	5.42286e-30
HACD3	-3.10943	1.02877e-31	1.42615e-29
TXNIP	-3.28228	1.09037e-31	1.50375e-29
SNX1	-4.40187	1.22189e-31	1.67649e-29
SERINC1	-4.3255	1.47157e-31	2.00877e-29
RPL24	0.194289	1.5131e-31	2.05498e-29
RPL7	0.357409	1.65644e-31	2.23828e-29
RPL10A	0.271349	1.7226e-31	2.31598e-29
HOOK2	-4.64808	1.92137e-31	2.57031e-29
FAM3C	-2.8476	2.03748e-31	2.71208e-29
SNHG8	-3.02532	2.08667e-31	2.7638e-29
CCDC80	-5.87493	2.19976e-31	2.89924e-29
RAD23B	-3.33324	2.47043e-31	3.24001e-29
PRKAR1A	-3.61314	2.50736e-31	3.27241e-29
RBMX	-2.97193	2.85206e-31	3.70421e-29
HHEX	-5.42503	3.23617e-31	4.18279e-29
CEBPD	-3.0536	4.8022e-31	6.17707e-29
CAV1	-3.16647	6.02942e-31	7.71852e-29
RPL34	0.247943	6.86066e-31	8.74081e-29
NPC2	-3.25251	7.7995e-31	9.88984e-29
PCM1	-3.40912	8.90357e-31	1.12366e-28
NDUFA3	-3.15792	9.51612e-31	1.19066e-28
WFDC2	-2.96442	9.52348e-31	1.19066e-28
CITED2	-4.06312	1.04656e-30	1.30235e-28
TMEM50B	-4.73529	1.05631e-30	1.3084e-28
ARRDC3	-4.10849	1.16701e-30	1.43886e-28
PRSS23	-3.29377	1.5712e-30	1.92833e-28
BEX3	-2.7957	1.8223e-30	2.22629e-28
RPL27A	0.273629	2.0642e-30	2.51035e-28
ATRX	-3.43945	2.12541e-30	2.57309e-28
RRBP1	-2.93484	2.48422e-30	2.99393e-28
METTL7A	-4.03393	3.12007e-30	3.74338e-28
KRT8	1.23957	3.27946e-30	3.91705e-28
PNISR	-2.82304	5.02224e-30	5.972e-28
FRMD3	-6.41884	5.93623e-30	7.0276e-28
SERF2	0.45375	6.94591e-30	8.18669e-28
ECHDC2	-4.57374	7.39933e-30	8.68286e-28
DDX24	-2.71314	8.13819e-30	9.50818e-28
RPL3	0.162592	1.03253e-29	1.2011e-27
CALD1	-2.95929	1.06277e-29	1.23092e-27
MXRA7	-3.44537	1.12506e-29	1.29745e-27
PBXIP1	-4.61428	1.2389e-29	1.42261e-27
SELENOF	-2.71213	1.48616e-29	1.69924e-27
VIM	-3.38609	1.55115e-29	1.75851e-27
SLC17A5	-4.38427	1.5447e-29	1.75851e-27
EIF1B	-3.48208	1.90642e-29	2.14312e-27
ATRAID	-2.63948	1.90642e-29	2.14312e-27
TCEAL8	-5.09542	1.92816e-29	2.15849e-27
PSAP	-2.79795	2.29589e-29	2.55944e-27
TSPAN4	-4.67085	2.57306e-29	2.85652e-27
PBX1	-4.24267	3.17536e-29	3.5106e-27
LAMP2	-3.51953	4.07349e-29	4.48503e-27
ENTPD1	-6.3181	4.39474e-29	4.8189e-27
ZFP36L1	-3.03543	4.47974e-29	4.89206e-27
CTNNB1	-3.32814	5.10687e-29	5.55424e-27
MEAF6	-3.01472	6.19695e-29	6.71253e-27
SNX22	-6.6367	6.31649e-29	6.81442e-27
MACF1	-2.99082	7.55699e-29	8.11997e-27
SCPEP1	-4.16359	8.19886e-29	8.77442e-27
RPS27	0.144253	8.34106e-29	8.89104e-27
LUC7L3	-2.85113	1.15374e-28	1.22493e-26
MESD	-2.71793	1.18292e-28	1.25095e-26
AKAP13	-2.98462	1.19667e-28	1.26051e-26
NME3	-3.17159	1.34417e-28	1.41033e-26
ATP1A1	-2.79276	1.3771e-28	1.43923e-26
CD81	-2.73712	1.7011e-28	1.77093e-26
AC007325.4	-30.5324	1.75373e-28	1.81865e-26
EIF4A2	-2.91382	1.86668e-28	1.9283e-26
GTF2I	-2.83232	1.97506e-28	2.03242e-26
CFLAR	-3.02938	2.0061e-28	2.05644e-26
TPD52L1	-2.96922	2.35652e-28	2.40644e-26
GSTP1	0.524606	2.4015e-28	2.44304e-26
NFIC	-3.26523	2.59199e-28	2.62684e-26
ARMCX2	-5.56866	3.09598e-28	3.12578e-26
UCP2	-4.21583	3.35962e-28	3.3792e-26
ANXA2	1.09241	3.61868e-28	3.62613e-26
LONRF2	-5.76562	4.04112e-28	4.03433e-26
TCERG1L	-30.3615	4.14382e-28	4.12149e-26
FARP1	-4.62946	4.27112e-28	4.23236e-26
TXNL1	-2.63801	5.37964e-28	5.31116e-26
RPL27	0.624242	5.82918e-28	5.73381e-26
TMEM245	-5.05247	5.90692e-28	5.78899e-26
DMKN	-2.97148	1.11664e-27	1.09036e-25
ABHD14A	-4.33172	1.16763e-27	1.136e-25
CTGF	-3.75301	1.36049e-27	1.31884e-25
CXADR	-4.22143	1.70551e-27	1.64733e-25
RPS21	0.353128	1.77403e-27	1.70735e-25
TMED2	-2.55772	2.00078e-27	1.91867e-25
CD47	-2.58922	2.20269e-27	2.10475e-25
GOLGA8A	-4.99668	2.30941e-27	2.19887e-25
HSP90AB1	0.26769	2.51825e-27	2.38922e-25
TNRC6B	-4.21599	2.69833e-27	2.55102e-25
GOLGA8B	-5.43186	2.7121e-27	2.555e-25
SVIP	-3.40469	3.08309e-27	2.89431e-25
TAF7	-3.3488	3.09542e-27	2.89573e-25
TMEM9B	-3.21815	3.16587e-27	2.95132e-25
PRDM1	-5.20635	3.85207e-27	3.57854e-25
DUSP1	-3.01346	4.03051e-27	3.73136e-25
SF1	-2.67228	4.10119e-27	3.7837e-25
SON	-2.56947	4.31131e-27	3.96389e-25
RPL21	0.185046	4.6804e-27	4.2885e-25
RPL17	-3.11558	4.79522e-27	4.3787e-25
C12orf49	-3.12757	4.83352e-27	4.39867e-25
EIF1	0.285929	5.28879e-27	4.79666e-25
FAU	0.137128	5.9261e-27	5.35651e-25
SNX5	-2.72169	6.47159e-27	5.82988e-25
ST3GAL1	-3.39293	7.84524e-27	7.04361e-25
CNPY2	-2.6781	8.05132e-27	7.20445e-25
RAB11B	-3.81492	8.26872e-27	7.37432e-25
FUS	-2.62523	8.77464e-27	7.79952e-25
RPL37A	0.047636	9.83782e-27	8.71559e-25
RPL6	0.181139	1.26266e-26	1.11493e-24
TMEM59	-2.8959	1.30034e-26	1.14443e-24
EID1	-2.59174	1.396e-26	1.22459e-24
CAMK2N1	-2.78439	1.62495e-26	1.42077e-24
ARL6IP1	-2.70224	2.26246e-26	1.97173e-24
MFGE8	-3.97716	3.09601e-26	2.68941e-24
RTN3	-2.68667	4.39535e-26	3.80575e-24
ITSN2	-3.56568	4.4487e-26	3.83951e-24
STX12	-4.17583	5.84451e-26	5.02797e-24
RPL36	0.192237	6.29092e-26	5.39467e-24
PAM	-3.91872	6.78069e-26	5.79608e-24
ARGLU1	-2.8201	7.13977e-26	6.08358e-24
RPL5	0.051492	7.98842e-26	6.78509e-24
RPS29	0.0290562	9.72256e-26	8.23187e-24
CD320	-3.98114	1.10408e-25	9.31846e-24
LBH	-4.13172	1.47607e-25	1.23931e-23
MYLIP	-4.22499	1.47763e-25	1.23931e-23
ARL6IP5	-2.43112	1.50961e-25	1.26218e-23
TUSC3	-5.81042	1.52881e-25	1.27425e-23
RNF13	-3.79571	1.54066e-25	1.28013e-23
TCF25	-2.52233	1.82183e-25	1.50908e-23
PLOD2	-4.23928	2.04363e-25	1.68757e-23
BAZ2B	-3.63499	2.05367e-25	1.69064e-23
LMBRD1	-3.78298	2.22268e-25	1.82416e-23
PDK4	-4.97254	2.33176e-25	1.90784e-23
IL6ST	-3.50217	2.7393e-25	2.23445e-23
SEC62	-2.64683	2.77976e-25	2.26056e-23
GLUL	-2.66745	3.75162e-25	3.04166e-23
RPL9	0.0962247	3.90893e-25	3.15962e-23
REEP5	-2.40467	4.19499e-25	3.38063e-23
FRMD4B	-3.67964	4.58707e-25	3.6855e-23
GPBP1	-2.83976	5.05915e-25	4.05262e-23
B2M	0.114823	5.09441e-25	4.06868e-23
SLC39A10	-3.68134	5.1299e-25	4.08484e-23
EFEMP2	-4.31896	5.19442e-25	4.12394e-23
NFE2L2	-2.65663	5.64749e-25	4.47037e-23
NDUFAF3	-2.75291	5.69865e-25	4.49756e-23
NFIA	-3.76905	6.06776e-25	4.77479e-23
VAPA	-2.47162	6.42483e-25	5.04094e-23
DEGS1	-4.17176	6.55295e-25	5.12644e-23
TMEM205	-2.59511	6.69519e-25	5.22245e-23
C12orf57	-2.58008	7.83428e-25	6.0932e-23
MPHOSPH8	-2.54579	9.1083e-25	7.06355e-23
TIMP3	-5.02846	9.17776e-25	7.09685e-23
TRA2B	-2.56414	9.93957e-25	7.66378e-23
H3F3B	0.224097	1.23378e-24	9.48556e-23
AKAP9	-2.43296	1.39653e-24	1.0706e-22
CHID1	-3.12294	1.46239e-24	1.11789e-22
CCPG1	-3.64932	1.51875e-24	1.15767e-22
ASH1L	-5.29896	1.63127e-24	1.2399e-22
OS9	-4.12095	1.91224e-24	1.44935e-22
ACADVL	-2.60592	1.93069e-24	1.4592e-22
ERLEC1	-3.11048	2.36161e-24	1.77985e-22
LMAN1	-2.55841	2.58398e-24	1.94198e-22
FTX	-4.44229	2.60528e-24	1.9525e-22
IGBP1	-2.75064	3.32263e-24	2.48315e-22
P4HTM	-3.68587	3.41689e-24	2.53941e-22
LTBP3	-4.59463	3.41223e-24	2.53941e-22
KRT18	0.818413	4.37581e-24	3.24307e-22
AFF4	-4.4831	4.59554e-24	3.39651e-22
GABRB2	-5.83675	4.80654e-24	3.54267e-22
MSN	-2.9749	4.84592e-24	3.56189e-22
SNHG19	-3.33632	4.88563e-24	3.58123e-22
PCP4	-4.4099	5.5138e-24	4.03065e-22
PNRC1	-2.45613	5.54572e-24	4.04294e-22
SCAF11	-2.80113	6.06764e-24	4.41141e-22
RSRP1	-2.78857	6.14428e-24	4.45502e-22
DDX3X	-2.52553	6.18401e-24	4.47171e-22
KIAA1217	-3.44102	7.97837e-24	5.75368e-22
BCLAF1	-2.88066	8.44207e-24	6.07171e-22
IGSF1	-30.2142	9.00824e-24	6.46154e-22
TBX3	-5.00218	9.29898e-24	6.65225e-22
GLCCI1	-5.05527	9.64777e-24	6.88336e-22
RPL39	-0.0372649	1.19651e-23	8.51398e-22
SELENOH	-2.39986	1.26321e-23	8.96479e-22
LEPROT	-2.32935	1.28987e-23	9.12977e-22
ANXA5	-2.41975	1.37416e-23	9.70071e-22
TIPARP	-3.95793	1.41976e-23	9.99625e-22
BCAP31	-2.35458	1.43706e-23	1.00915e-21
RTF1	-3.04721	1.46637e-23	1.02703e-21
CD55	-2.6237	1.77837e-23	1.24073e-21
UNC50	-4.51082	1.78076e-23	1.24073e-21
CCNL1	-2.51699	1.8109e-23	1.25846e-21
RAB34	-2.41861	1.97865e-23	1.37147e-21
LAMP1	-2.38604	2.28846e-23	1.58211e-21
MAGED2	-2.48367	2.35375e-23	1.61888e-21
PDIA4	-2.6011	2.34903e-23	1.61888e-21
CNN3	-2.52506	2.57981e-23	1.76982e-21
SRSF10	-2.42121	2.85966e-23	1.95678e-21
SCARB2	-2.99289	3.08084e-23	2.10275e-21
PRDX3	-2.64546	3.55268e-23	2.41863e-21
MORF4L1	-2.38747	4.10826e-23	2.78976e-21
EIF3L	-2.32305	4.20374e-23	2.84737e-21
SLC44A1	-4.1737	4.6621e-23	3.14986e-21
NINJ1	-3.1336	4.96777e-23	3.34793e-21
SEC11C	-3.03043	5.46839e-23	3.67605e-21
ARMCX6	-5.76725	5.82054e-23	3.90297e-21
MTUS1	-3.07523	6.11754e-23	4.09187e-21
MORF4L2	-2.36701	6.40188e-23	4.27138e-21
ERRFI1	-3.33925	6.43593e-23	4.28342e-21
DUOXA1	-6.60522	6.74832e-23	4.48018e-21
VSIG2	-5.68949	7.51274e-23	4.97533e-21
PET100	-2.73754	7.53516e-23	4.97786e-21
CLK1	-3.81628	7.79128e-23	5.13438e-21
EMC10	-2.71515	9.36963e-23	6.15235e-21
SORD	-3.08149	9.38202e-23	6.15235e-21
LTBP4	-4.11446	9.72586e-23	6.36224e-21
TERF2IP	-2.42777	1.05171e-22	6.86307e-21
CITED1	-6.69054	1.10943e-22	7.22211e-21
PDLIM1	-2.43523	1.14964e-22	7.46571e-21
TM2D3	-4.41519	1.18503e-22	7.67689e-21
GAS6	-3.81765	1.33243e-22	8.6109e-21
CHMP5	-2.50624	1.34211e-22	8.65257e-21
SMIM4	-3.06525	1.35453e-22	8.71167e-21
PCYOX1	-3.67935	1.39524e-22	8.95197e-21
RHBDD2	-3.10397	1.49795e-22	9.58795e-21
PDE8B	-5.99853	1.5118e-22	9.6535e-21
HOOK3	-3.47193	1.56848e-22	9.99158e-21
MET	-2.43474	1.61767e-22	1.02805e-20
ATP5ME	-2.29002	1.86532e-22	1.18262e-20
TRIB1	-3.25912	1.93384e-22	1.22316e-20
SELENOK	-2.24434	2.14623e-22	1.3543e-20
NBDY	-2.89671	2.22203e-22	1.39883e-20
RNMT	-3.37209	2.4827e-22	1.55926e-20
ALG5	-2.84221	3.63839e-22	2.27975e-20
RBM25	-2.51478	3.81805e-22	2.38673e-20
NAV2	-4.09774	4.24257e-22	2.64592e-20
TMEM230	-2.40115	4.41425e-22	2.74022e-20
TGOLN2	-2.54248	4.40852e-22	2.74022e-20
NKTR	-2.68416	5.80183e-22	3.59324e-20
FBXO21	-5.58341	6.10665e-22	3.77329e-20
ZC2HC1A	-4.81859	7.33444e-22	4.5215e-20
FBXO7	-3.35963	7.87757e-22	4.84516e-20
TMEM50A	-2.19378	7.98778e-22	4.90168e-20
AHCYL1	-3.18987	8.06036e-22	4.9349e-20
SSPN	-4.42419	8.51527e-22	5.20151e-20
SMIM14	-2.61886	8.68743e-22	5.27057e-20
ZBED2	-5.67961	8.67622e-22	5.27057e-20
ZFHX3	-3.69894	8.68182e-22	5.27057e-20
SMDT1	-2.21574	9.25462e-22	5.60198e-20
HSPA1B	-2.57964	9.27854e-22	5.60378e-20
EMC3	-2.90297	9.37783e-22	5.65099e-20
JADE1	-4.58299	9.47817e-22	5.69862e-20
RSL24D1	-2.23971	9.50878e-22	5.7042e-20
TSPYL1	-4.03635	1.03334e-21	6.18501e-20
ZRANB2	-3.39612	1.10494e-21	6.59881e-20
SELENOS	-2.48548	1.11746e-21	6.65873e-20
OGA	-4.31621	1.1345e-21	6.74521e-20
NRP2	-3.81467	1.14109e-21	6.76936e-20
NDUFC1	-2.21008	1.18945e-21	7.04067e-20
GABPB1-AS1	-3.4707	1.24384e-21	7.34635e-20
THRAP3	-2.23798	1.29443e-21	7.6283e-20
DDRGK1	-2.5794	1.30613e-21	7.68034e-20
ARL1	-2.79869	1.32601e-21	7.78013e-20
ORMDL1	-2.99108	1.40405e-21	8.21997e-20
RAB27A	-3.14992	1.43044e-21	8.35622e-20
SAT2	-3.21524	1.45406e-21	8.47567e-20
DSP	-2.2795	1.48233e-21	8.62171e-20
HMGN3	-2.11754	1.57754e-21	9.15555e-20
ATP5F1A	-2.25518	1.62582e-21	9.41533e-20
GGCT	-2.30502	1.8452e-21	1.06627e-19
TM7SF2	-3.9487	1.91318e-21	1.10317e-19
NDUFA11	-2.12669	1.94155e-21	1.11712e-19
BASP1	-2.7874	2.166e-21	1.24359e-19
SLC3A2	-2.17929	2.7696e-21	1.58674e-19
PGRMC2	-3.04836	3.02327e-21	1.72837e-19
JUNB	-2.59292	3.43269e-21	1.95825e-19
PNKD	-2.20504	4.1052e-21	2.33691e-19
TMEM30A	-3.52129	4.25782e-21	2.41864e-19
RIC3	-7.01102	4.32866e-21	2.44848e-19
SPINT1-AS1	-2.81625	4.32043e-21	2.44848e-19
SNHG25	-3.7765	4.3923e-21	2.47924e-19
IQGAP1	-2.27509	4.54248e-21	2.55861e-19
SYPL1	-2.12008	5.30543e-21	2.98207e-19
CLN5	-3.56252	5.54931e-21	3.11262e-19
IER3IP1	-3.36778	5.57219e-21	3.11891e-19
POLR2J3.1	-3.85983	5.73857e-21	3.20533e-19
CCNI	-2.46339	5.94171e-21	3.31189e-19
ARID1B	-3.28414	6.94966e-21	3.86566e-19
VSTM4	-29.8987	7.03574e-21	3.90542e-19
ZFAND6	-2.70463	7.36975e-21	4.08236e-19
CTSL	-3.29574	7.84951e-21	4.33912e-19
SNX2	-3.36793	7.97419e-21	4.39896e-19
TMEM123	-2.17687	8.42887e-21	4.64022e-19
RPSA	0.178041	8.99937e-21	4.94411e-19
RPL22	0.133419	9.49685e-21	5.20673e-19
KTN1	-2.1911	1.07896e-20	5.90338e-19
NAA38	-2.57044	1.13991e-20	6.22414e-19
ERGIC2	-3.51535	1.21451e-20	6.61795e-19
KLHDC2	-3.25177	1.28665e-20	6.99681e-19
DUSP5	-3.15482	1.36945e-20	7.43195e-19
PJA2	-3.56671	1.41701e-20	7.6745e-19
PRKCSH	-3.41356	1.63843e-20	8.85577e-19
RSRC2	-2.13087	2.06303e-20	1.11283e-18
STAT3	-2.654	2.13301e-20	1.14826e-18
SVIL	-3.01086	2.21223e-20	1.18852e-18
MT1X	-2.50682	2.3289e-20	1.24869e-18
TMEM14B	-2.12496	2.56561e-20	1.37286e-18
SPCS2	-2.16989	2.75325e-20	1.47032e-18
SRRM2	-2.23217	2.79724e-20	1.49084e-18
PCNP	-2.62597	3.19287e-20	1.69831e-18
YIPF2	-4.29789	3.3346e-20	1.77018e-18
GPAA1	-2.92275	3.57883e-20	1.89607e-18
UTRN	-3.42547	3.59217e-20	1.89938e-18
DOCK9	-4.69042	4.18842e-20	2.21028e-18
TAX1BP1	-2.06687	4.36025e-20	2.29643e-18
SARS	-2.82912	4.39273e-20	2.30588e-18
ERGIC3	-2.04712	4.39544e-20	2.30588e-18
CLDN1	-2.90696	4.40633e-20	2.30707e-18
TGIF1	-2.907	4.63114e-20	2.42004e-18
BDH2	-3.31513	4.65553e-20	2.42804e-18
WDR83OS	-2.0817	4.69888e-20	2.44589e-18
ZSCAN18	-6.94137	4.74556e-20	2.46539e-18
DNAJC8	-2.57997	4.89592e-20	2.53857e-18
SYNE2	-2.71651	5.03698e-20	2.60666e-18
NDUFC2	-2.40783	5.0807e-20	2.62421e-18
UPF3A	-2.25636	5.22218e-20	2.69209e-18
BORCS7	-3.64822	5.63382e-20	2.89871e-18
RNF146	-4.81426	6.27917e-20	3.22455e-18
SF3B1	-2.2789	7.26718e-20	3.72478e-18
PPP1R14C	-3.69128	7.72067e-20	3.94965e-18
CAMLG	-2.93023	7.903e-20	4.03521e-18
DHRS7	-2.20698	8.33663e-20	4.2485e-18
TENM1	-29.8768	8.47852e-20	4.3126e-18
IGF2BP2	-3.22345	9.11776e-20	4.62895e-18
PRR15	-4.62849	1.00786e-19	5.10707e-18
SLC25A29	-5.24748	1.0427e-19	5.27361e-18
NDUFB1	-2.13248	1.04974e-19	5.29923e-18
PTP4A2	-2.04825	1.05425e-19	5.30847e-18
CETN2	-2.8379	1.05554e-19	5.30847e-18
PTPRM	-6.57099	1.1153e-19	5.59849e-18
METTL9	-2.23533	1.16231e-19	5.82151e-18
GABARAPL2	-2.1287	1.16408e-19	5.82151e-18
FKBP2	-2.20955	1.20389e-19	6.00933e-18
UBL3	-4.4918	1.27973e-19	6.37601e-18
ZFAND5	-2.80671	1.32424e-19	6.58553e-18
SPTAN1	-2.89861	1.3291e-19	6.59743e-18
HSD17B12	-3.12301	1.40671e-19	6.96975e-18
SLC22A31	-29.8026	1.41619e-19	7.0037e-18
UBXN1	-1.98013	1.44939e-19	7.1547e-18
SRRM1	-2.08038	1.46628e-19	7.22246e-18
HEXB	-3.80005	1.46852e-19	7.22246e-18
TM2D1	-3.29802	1.55701e-19	7.64363e-18
NCOR1	-2.21547	1.59299e-19	7.80594e-18
TCEAL4	-1.99601	1.81571e-19	8.88103e-18
M6PR	-2.8419	1.81903e-19	8.88103e-18
IFT57	-2.58023	1.90043e-19	9.26156e-18
EIF4B	-2.03917	1.9354e-19	9.41484e-18
CAMTA1	-2.53071	2.01642e-19	9.79119e-18
BBX	-2.48331	2.22819e-19	1.07999e-17
HNRNPU	-2.07533	2.23225e-19	1.08e-17
DDAH2	-2.47914	2.45223e-19	1.18429e-17
GJA1	-5.02247	2.90348e-19	1.39969e-17
PCSK1N	-4.75641	2.96828e-19	1.42835e-17
CHD4	-2.24638	3.17329e-19	1.52426e-17
SPAG7	-3.00496	3.31333e-19	1.58539e-17
CAVIN1	-3.25133	3.31834e-19	1.58539e-17
ZNF106	-3.30697	3.31834e-19	1.58539e-17
SH3BGRL	-2.32219	3.34449e-19	1.59504e-17
SFPQ	-2.04683	3.4397e-19	1.63753e-17
CCDC85B	-2.21784	3.64372e-19	1.73158e-17
C1orf43	-2.29555	3.84344e-19	1.82325e-17
C9orf3	-3.57185	3.88888e-19	1.84154e-17
RSF1	-2.7175	3.90767e-19	1.84717e-17
DDX18	-2.37185	3.93841e-19	1.85841e-17
YIPF3	-2.26522	4.00904e-19	1.88841e-17
C1D	-3.70906	4.05397e-19	1.90622e-17
FOXP1	-3.2611	4.55751e-19	2.13923e-17
TSPAN3	-2.08686	4.65446e-19	2.18091e-17
ANXA7	-2.82424	4.66567e-19	2.18234e-17
HNRNPK	-2.14117	4.68254e-19	2.18641e-17
SPINT1	-2.41632	5.04638e-19	2.35219e-17
CD151	-2.01506	6.18289e-19	2.87693e-17
CYP1B1	-5.39609	6.32151e-19	2.93632e-17
IK	-2.41395	6.51566e-19	3.02126e-17
TECR	-2.03607	6.74592e-19	3.11816e-17
SPRY1	-3.63124	6.74794e-19	3.11816e-17
OFD1	-3.12225	6.819e-19	3.14556e-17
KRTCAP2	-2.2915	7.4059e-19	3.41041e-17
CREBRF	-3.99538	7.47039e-19	3.4342e-17
RPN2	-1.98559	8.11986e-19	3.72636e-17
SMIM19	-3.10295	8.13929e-19	3.72888e-17
TRA2A	-3.43778	8.48165e-19	3.87909e-17
BCL7C	-2.6926	8.68659e-19	3.96604e-17
ZNF428	-2.78677	8.94432e-19	4.07675e-17
NR4A1	-3.15682	8.97104e-19	4.08198e-17
EPS8	-2.08281	9.01127e-19	4.09332e-17
PHPT1	-2.03106	1.04001e-18	4.71522e-17
PRRC2C	-2.04164	1.04156e-18	4.71522e-17
UBE2B	-2.1221	1.08105e-18	4.88571e-17
ILF3-DT	-4.18131	1.14323e-18	5.15804e-17
NPDC1	-3.75342	1.3386e-18	6.02931e-17
ABI2	-3.11761	1.34377e-18	6.04245e-17
ANXA1	-2.67895	1.35982e-18	6.10435e-17
CREB3L2	-3.55098	1.36224e-18	6.10498e-17
SIL1	-3.18194	1.44122e-18	6.44816e-17
TRIP11	-3.48656	1.47626e-18	6.59386e-17
HEXA	-3.08075	1.52925e-18	6.81919e-17
DUOX2	-3.70957	1.53197e-18	6.81996e-17
RPS4X	-0.150132	1.66344e-18	7.39293e-17
RUFY3	-6.19077	1.67927e-18	7.45091e-17
EAPP	-2.49315	1.81783e-18	8.0414e-17
ATF3	-2.47447	1.81837e-18	8.0414e-17
HIPK2	-4.10962	1.86464e-18	8.23242e-17
DUT	-2.2015	2.62534e-18	1.15718e-16
ELF1	-3.34941	2.64863e-18	1.16553e-16
IDS	-3.31825	2.67211e-18	1.17393e-16
CYBRD1	-5.28194	2.68314e-18	1.17684e-16
AGR2	2.2946	2.89976e-18	1.26977e-16
CSDE1	-1.96218	3.31726e-18	1.45022e-16
SELENOT	-1.89698	3.4828e-18	1.5201e-16
FYN	-4.91115	3.66185e-18	1.59565e-16
ESD	-2.23135	3.77295e-18	1.64139e-16
PLXNB2	-3.12789	4.03346e-18	1.75187e-16
PHF3	-2.79804	4.12177e-18	1.78732e-16
TMEM258	-2.10674	4.13869e-18	1.79176e-16
ORMDL3	-3.50421	4.22803e-18	1.82748e-16
RETREG2	-4.64538	4.2828e-18	1.84817e-16
EXOC7	-3.98463	4.74553e-18	2.04455e-16
MLEC	-2.07548	5.39896e-18	2.32234e-16
PNRC2	-2.38843	5.42896e-18	2.33149e-16
TMEM30B	-3.87936	5.52155e-18	2.36745e-16
TNFRSF1A	-2.54341	5.71643e-18	2.44709e-16
AES	-1.98091	5.77166e-18	2.46678e-16
AKR1A1	-2.51374	6.02241e-18	2.56985e-16
SMIM7	-3.20692	6.27477e-18	2.67327e-16
FAM177A1	-2.32099	6.67592e-18	2.83966e-16
MRPL43	-2.23295	6.92503e-18	2.94094e-16
PURA	-2.88754	7.17705e-18	3.04314e-16
GADD45A	-2.27081	7.31811e-18	3.09804e-16
TMED1	-3.84619	7.58424e-18	3.20563e-16
TMED3	-1.90019	7.71303e-18	3.25492e-16
AP1M2	-2.7978	7.82805e-18	3.29826e-16
PTPRE	-3.40785	8.08663e-18	3.40185e-16
EEF1B2	0.691368	8.15731e-18	3.4262e-16
RHOB	-2.16674	8.20953e-18	3.44273e-16
TCTN3	-3.47964	8.51996e-18	3.56732e-16
HNRNPA0	-1.86713	8.68705e-18	3.63159e-16
DYNC1LI2	-3.26852	9.06505e-18	3.7837e-16
DDR1	-3.52676	9.10188e-18	3.79316e-16
REX1BD	-3.41465	9.22396e-18	3.83806e-16
HSPH1	-2.27049	9.97087e-18	4.1424e-16
TMED10	-1.8719	1.02487e-17	4.25121e-16
INHBB	-4.58997	1.02665e-17	4.252e-16
ARHGDIB	-2.15263	1.0793e-17	4.46316e-16
TPMT	-3.9849	1.17564e-17	4.85404e-16
SLC25A37	-3.2238	1.19859e-17	4.9336e-16
ALCAM	-2.95406	1.19859e-17	4.9336e-16
MSI2	-3.24866	1.26467e-17	5.19758e-16
CFDP1	-2.47253	1.31373e-17	5.39094e-16
ADGRG1	-3.14377	1.38128e-17	5.65946e-16
NFIB	-3.01144	1.41185e-17	5.77586e-16
PPFIBP1	-3.41379	1.64678e-17	6.72665e-16
ARHGAP18	-2.85227	1.66534e-17	6.7921e-16
CHD9	-2.35399	1.70015e-17	6.92351e-16
TMEM179B	-1.91976	1.74067e-17	7.07775e-16
IP6K2	-4.23933	1.79343e-17	7.28123e-16
PTPRA	-2.4924	1.7991e-17	7.29319e-16
LMO7	-2.01749	1.98457e-17	8.03285e-16
PON2	-2.06121	2.00056e-17	8.08536e-16
ACAA2	-2.25419	2.00918e-17	8.10795e-16
KCNJ15	-4.97498	2.02944e-17	8.17736e-16
CCNG1	-3.39422	2.1745e-17	8.7487e-16
HP1BP3	-2.02555	2.2351e-17	8.97898e-16
TMEM219	-1.84548	2.34182e-17	9.39359e-16
PFN1	0.976065	2.48177e-17	9.9401e-16
RHOBTB3	-2.53566	2.55226e-17	1.01919e-15
COL4A3BP	-4.0049	2.55226e-17	1.01919e-15
AAK1	-2.70923	2.59639e-17	1.03527e-15
ALKBH7	-2.01415	2.61425e-17	1.04084e-15
CASC4	-3.15145	2.8189e-17	1.12065e-15
GCC2	-2.02749	2.84314e-17	1.12861e-15
CNOT7	-2.91843	2.96827e-17	1.17653e-15
DYNC1I2	-2.0533	3.11654e-17	1.23348e-15
SBDS	-1.94447	3.56073e-17	1.4072e-15
HEG1	-29.657	3.77875e-17	1.49116e-15
DNAJB1	-2.07305	4.24658e-17	1.6733e-15
SOX4	-2.12095	4.3195e-17	1.69953e-15
TMEM147	-1.80417	4.33177e-17	1.70129e-15
HERPUD1	-1.93563	4.33669e-17	1.70129e-15
SFT2D1	-2.0311	4.74181e-17	1.8575e-15
DNASE2	-3.08225	4.74988e-17	1.85794e-15
TMEM9	-2.75103	4.90995e-17	1.91775e-15
PSMA3-AS1	-3.55181	5.24323e-17	2.04494e-15
ZMAT3	-5.29948	5.96467e-17	2.32217e-15
TTC19	-3.57491	5.97141e-17	2.32217e-15
INMT	-29.9759	6.07689e-17	2.35976e-15
SELENOP	-2.17948	6.42984e-17	2.49319e-15
JUN	-2.56261	6.57661e-17	2.54641e-15
POLR2I	-1.88867	6.66625e-17	2.57739e-15
VEZT	-3.46646	7.24629e-17	2.79761e-15
RAB18	-2.22467	7.48905e-17	2.88708e-15
CAV2	-1.91788	7.4996e-17	2.88708e-15
KIF22	-2.81552	9.02399e-17	3.46892e-15
RAB14	-2.36844	9.81402e-17	3.7672e-15
CHMP1B	-2.87227	1.01956e-16	3.90806e-15
CSNK1A1	-1.83647	1.04385e-16	3.99545e-15
LGALS4	7.73657	1.05947e-16	4.04945e-15
KMT2A	-2.34468	1.11926e-16	4.27189e-15
MARCH6	-2.79232	1.13029e-16	4.30781e-15
TMX4	-3.5522	1.15362e-16	4.39049e-15
ECE1	-2.53249	1.18404e-16	4.4959e-15
GPR108	-3.17582	1.18636e-16	4.4959e-15
PSENEN	-2.50685	1.18636e-16	4.4959e-15
LIMCH1	-3.61984	1.2207e-16	4.61949e-15
MRPL33	-1.89852	1.27583e-16	4.8213e-15
FOS	-2.51574	1.28262e-16	4.84014e-15
RGL3	-5.58736	1.30759e-16	4.92742e-15
TPR	-1.9523	1.47602e-16	5.55426e-15
JMJD1C	-2.90292	1.53863e-16	5.78176e-15
GOLGB1	-1.97977	1.56676e-16	5.87921e-15
YPEL5	-2.90789	1.65654e-16	6.20737e-15
UXS1	-3.44605	1.709e-16	6.39502e-15
AFF1	-4.25262	1.74748e-16	6.52987e-15
HNRNPH2	-3.79109	1.80781e-16	6.74588e-15
GOLGA4	-1.83786	2.00472e-16	7.47024e-15
MED13	-2.82267	2.14759e-16	7.99149e-15
SRSF11	-1.76348	2.2129e-16	8.22309e-15
LMAN2	-1.70512	2.37235e-16	8.80337e-15
ZNF667-AS1	-3.72835	2.46001e-16	9.11602e-15
ATP11A	-4.09392	2.68483e-16	9.93537e-15
IER2	-2.22761	2.7102e-16	1.00154e-14
ARHGAP29	-2.09972	2.76622e-16	1.02083e-14
PARP14	-2.42673	2.77541e-16	1.02281e-14
NUDT4	-3.31562	2.97966e-16	1.09657e-14
AP2M1	-1.86701	3.01358e-16	1.10753e-14
CRYGN	-29.7016	3.07324e-16	1.12791e-14
MRPS36	-2.19582	3.20223e-16	1.17364e-14
AC245297.3	-4.58611	3.2333e-16	1.18341e-14
SSBP4	-2.87663	3.24491e-16	1.18603e-14
EIF1AX	-1.77793	3.36799e-16	1.22934e-14
CERS4	-3.43022	3.73245e-16	1.36051e-14
MACROD2	-29.6372	4.23114e-16	1.54019e-14
MAP3K1	-2.8401	4.26616e-16	1.55083e-14
SDF4	-2.57388	4.3922e-16	1.59448e-14
ZC3H13	-2.66268	4.9004e-16	1.77656e-14
YPEL3	-2.21299	5.14963e-16	1.86439e-14
ATOX1	-1.79305	5.20352e-16	1.88136e-14
CTSD	-1.72407	5.30426e-16	1.91519e-14
S100A13	-2.34852	5.31298e-16	1.91575e-14
RNF145	-2.99083	5.57829e-16	2.00871e-14
IFNGR1	-2.63969	5.70642e-16	2.05209e-14
METAP2	-1.8775	5.86306e-16	2.10558e-14
TSPAN13	-2.53055	5.9633e-16	2.13871e-14
SPTLC1	-3.40361	5.98289e-16	2.14287e-14
OSTC	-1.75436	6.00912e-16	2.14939e-14
YTHDC1	-2.5791	6.16214e-16	2.20117e-14
FAM133B	-2.10692	6.17562e-16	2.20305e-14
SLU7	-3.80114	6.18576e-16	2.20373e-14
CD164	-1.73201	6.28456e-16	2.23595e-14
PCSK2	-7.14635	6.61203e-16	2.34933e-14
MTDH	-1.80771	6.67004e-16	2.3668e-14
JPX	-2.55303	6.91467e-16	2.45036e-14
RBM39	-1.85696	7.29828e-16	2.58288e-14
EMC7	-1.918	7.6819e-16	2.71505e-14
MDH1	-2.16724	7.71335e-16	2.72257e-14
DAZAP2	-2.21468	7.84896e-16	2.76679e-14
STAU1	-2.23242	8.76806e-16	3.0867e-14
PIGP	-2.74045	9.06859e-16	3.18831e-14
CLIP1	-2.21716	9.16769e-16	3.21819e-14
TBL1XR1	-2.353	9.17765e-16	3.21819e-14
NSRP1	-2.31218	1.00297e-15	3.51236e-14
ATF7IP	-4.79973	1.09506e-15	3.82985e-14
POR	-2.99966	1.17973e-15	4.12057e-14
C11orf58	-1.78372	1.22329e-15	4.26715e-14
C7orf50	-1.87227	1.25411e-15	4.36896e-14
RSBN1L	-2.42661	1.33743e-15	4.65318e-14
MEGF9	-29.5417	1.39724e-15	4.85496e-14
CALU	-2.43015	1.51341e-15	5.25178e-14
PCMT1	-1.84706	1.54891e-15	5.368e-14
DRAP1	-1.76907	1.58993e-15	5.50306e-14
XPC	-3.02077	1.70204e-15	5.88347e-14
PEMT	-4.22527	1.73441e-15	5.98762e-14
ARPP19	-2.8008	1.75601e-15	6.05438e-14
TAF1D	-2.07119	1.76169e-15	6.06614e-14
ISCA2	-2.33111	1.76453e-15	6.06813e-14
MAGEF1	-2.36553	1.96167e-15	6.73742e-14
TSPAN31	-6.68008	2.05549e-15	7.05061e-14
RPS25	-0.233387	2.14451e-15	7.34652e-14
DDX5	-2.25358	2.15489e-15	7.37264e-14
ANAPC16	-1.69767	2.16473e-15	7.39687e-14
DPM3	-1.75121	2.40129e-15	8.19472e-14
PNN	-2.08181	2.50369e-15	8.53328e-14
LONP2	-2.79157	2.50839e-15	8.5384e-14
ERP29	-1.75859	2.5483e-15	8.66324e-14
C4orf3	-1.69002	2.70271e-15	9.17653e-14
FXR1	-2.38091	2.73103e-15	9.26092e-14
ARID4B	-1.80625	2.7464e-15	9.30125e-14
PPP1CB	-1.93586	2.82227e-15	9.52022e-14
TCEAL3	-3.01582	2.82529e-15	9.52022e-14
HNRNPH3	-1.83561	2.82076e-15	9.52022e-14
TRAPPC3	-2.04266	2.82152e-15	9.52022e-14
ZFYVE21	-3.61987	2.89402e-15	9.73955e-14
ILF3	-2.128	2.95176e-15	9.92139e-14
CDH1	-1.82243	2.98982e-15	1.00367e-13
HEBP1	-2.70325	3.02836e-15	1.01534e-13
TXNDC15	-3.49947	3.07969e-15	1.03125e-13
CHURC1	-2.04183	3.13856e-15	1.04965e-13
LGALS3BP	-1.72037	3.16546e-15	1.05733e-13
CCDC47	-2.20978	3.23197e-15	1.0782e-13
PAIP2	-2.2044	3.35215e-15	1.1169e-13
MCL1	-1.72439	3.35751e-15	1.11729e-13
TRIR	-1.69822	3.42617e-15	1.13872e-13
PSIP1	-2.95328	3.60776e-15	1.19759e-13
HCFC1R1	-2.3012	3.62412e-15	1.20153e-13
MRPL40	-1.76675	3.6795e-15	1.21838e-13
SDF2	-1.99432	4.1602e-15	1.37585e-13
DNAJB9	-3.11175	4.25514e-15	1.40551e-13
HNRNPF	-1.71666	4.49776e-15	1.48382e-13
CAPG	-1.7438	4.60516e-15	1.51738e-13
PRMT2	-2.91171	4.64316e-15	1.52802e-13
SCX	-5.1143	4.80208e-15	1.57837e-13
TM9SF3	-1.88661	4.87643e-15	1.60084e-13
GLS	-2.82733	5.04721e-15	1.65488e-13
NDUFA2	-1.8873	5.25021e-15	1.71933e-13
DNAJB4	-3.1553	5.80042e-15	1.89719e-13
HECTD1	-3.33369	5.97928e-15	1.9533e-13
TM9SF2	-2.50427	6.05393e-15	1.97528e-13
FMC1	-2.70215	6.58542e-15	2.14608e-13
BRK1	-1.71291	6.90351e-15	2.24427e-13
CANX	-1.7365	6.90351e-15	2.24427e-13
YBX1	0.574113	6.99135e-15	2.27007e-13
ITM2B	-2.49854	7.01348e-15	2.27449e-13
TJP1	-2.51125	7.33836e-15	2.37697e-13
ALDH9A1	-2.76854	7.48856e-15	2.42269e-13
ZNF148	-2.61494	7.62171e-15	2.46279e-13
ST13	-1.916	8.07553e-15	2.60628e-13
LINC01315	-4.2895	8.43325e-15	2.71845e-13
CERS2	-4.11902	8.66441e-15	2.78961e-13
CD40	-4.44237	8.7329e-15	2.80828e-13
COPE	-1.64836	8.78808e-15	2.82263e-13
EIF3A	-1.61827	8.94159e-15	2.86849e-13
ITGAV	-3.09672	8.99335e-15	2.87819e-13
FXYD3	5.19695	8.99335e-15	2.87819e-13
KHDRBS1	-1.6577	9.2955e-15	2.96779e-13
MYH10	-3.9134	9.29062e-15	2.96779e-13
RNASET2	-2.02772	9.40334e-15	2.99865e-13
NRIP1	-2.46095	9.42308e-15	3.00136e-13
AIG1	-2.1953	1.00294e-14	3.19023e-13
CEBPB	-1.78847	1.00399e-14	3.19023e-13
CD46	-2.1012	1.02149e-14	3.24199e-13
RPN1	-2.23226	1.1832e-14	3.75077e-13
ATP6V1G1	-1.77729	1.23625e-14	3.91377e-13
TACSTD2	-2.18154	1.23754e-14	3.91377e-13
PTMS	-1.71264	1.27358e-14	4.02298e-13
GRINA	-2.79142	1.30111e-14	4.1051e-13
RAB2A	-1.60173	1.32508e-14	4.1758e-13
MLF2	-2.02518	1.33409e-14	4.19925e-13
SUMO1	-1.67146	1.38222e-14	4.34564e-13
ZDHHC2	-4.82161	1.41317e-14	4.43772e-13
BPTF	-1.87843	1.47366e-14	4.62226e-13
VPS13C	-3.33605	1.49219e-14	4.67488e-13
TMF1	-3.54223	1.53192e-14	4.79373e-13
PPT1	-2.39152	1.54031e-14	4.81435e-13
ATP6V0E1	-1.88679	1.56778e-14	4.89453e-13
NORAD	-1.73318	1.59616e-14	4.97731e-13
AHNAK	-1.8453	1.73451e-14	5.40241e-13
APH1A	-1.955	1.78659e-14	5.55816e-13
GGNBP2	-2.34097	1.7917e-14	5.56757e-13
SMIM30	-2.41365	1.83973e-14	5.71021e-13
LARP7	-2.65872	1.84307e-14	5.71396e-13
MPG	-1.78866	1.88904e-14	5.84967e-13
FLNA	-2.40089	1.93562e-14	5.987e-13
KMT2E	-1.74344	1.96696e-14	6.07692e-13
MYL6B	-2.13234	1.97053e-14	6.08093e-13
RBPJ	-2.58751	2.00659e-14	6.18505e-13
RNH1	-1.67574	2.03011e-14	6.25034e-13
CFI	-5.18324	2.14682e-14	6.60209e-13
CHCHD2	0.550878	2.15851e-14	6.63043e-13
XRN2	-2.2645	2.28367e-14	7.00682e-13
CBX5	-2.82279	2.29017e-14	7.01872e-13
NDUFB6	-2.44732	2.46e-14	7.53059e-13
EPC1	-3.37307	2.56435e-14	7.84104e-13
SCD5	-29.4839	2.61106e-14	7.97476e-13
MCFD2	-2.32548	2.68755e-14	8.19901e-13
PPIL4	-2.72401	2.77552e-14	8.45774e-13
YIPF6	-3.06266	2.90121e-14	8.8307e-13
MYL6	-0.000683535	2.90719e-14	8.83884e-13
TRAM1	-1.72339	2.9237e-14	8.87895e-13
SMIM1	-5.06277	3.08838e-14	9.36842e-13
CNDP2	-2.61761	3.22633e-14	9.7758e-13
LITAF	-2.06266	3.2984e-14	9.98289e-13
KANSL1	-3.30681	3.44734e-14	1.04219e-12
VAMP5	-3.8777	3.51163e-14	1.06043e-12
HLA-E	-1.68011	3.70596e-14	1.11659e-12
FNBP4	-2.45072	3.70596e-14	1.11659e-12
NFKBIZ	-2.37646	3.94708e-14	1.1879e-12
RBPMS	-2.22315	3.96735e-14	1.19266e-12
HYAL2	-3.94102	4.23382e-14	1.27134e-12
PHACTR2	-2.25324	4.32355e-14	1.29682e-12
HGSNAT	-4.40568	4.32909e-14	1.29703e-12
CRBN	-3.32801	4.37918e-14	1.31057e-12
EIF3G	-1.58552	4.46166e-14	1.33376e-12
SERPING1	-3.16468	4.4788e-14	1.33739e-12
COL14A1	-4.97637	4.50636e-14	1.34412e-12
NMRK1	-6.51209	4.54567e-14	1.35434e-12
GRAMD2B	-2.99582	4.67402e-14	1.39103e-12
ITGA3	-2.1915	4.78633e-14	1.42287e-12
RNF11	-3.60485	5.07951e-14	1.50835e-12
OTUD6B-AS1	-2.28473	5.10548e-14	1.51438e-12
NMB	-1.99731	5.1908e-14	1.53798e-12
KMT2C	-3.41827	5.26408e-14	1.55797e-12
INSR	-4.1853	5.32073e-14	1.573e-12
ADAMTS9	-5.28436	5.38758e-14	1.591e-12
VPS28	-1.54502	5.39857e-14	1.59249e-12
RPS20	-0.139108	5.45108e-14	1.60621e-12
CFAP97	-1.98433	5.73293e-14	1.6874e-12
U2SURP	-1.8068	5.76219e-14	1.69415e-12
ERBB2	-2.47277	5.79749e-14	1.70265e-12
SLC26A7	-4.17578	5.89266e-14	1.72871e-12
PPP1R15A	-1.69441	5.95292e-14	1.74447e-12
NUCB1	-1.96544	6.01991e-14	1.76217e-12
FGD5-AS1	-3.88059	6.08609e-14	1.7796e-12
TKT	-1.70865	6.40994e-14	1.87225e-12
HNRNPC	-1.58916	6.77302e-14	1.97614e-12
RBBP7	-2.33906	6.81786e-14	1.98706e-12
RPL26	-0.350935	6.84907e-14	1.99398e-12
NPW	-3.87535	6.8944e-14	2.005e-12
ADD3	-2.98835	6.9506e-14	2.01915e-12
ZNF431	-29.3882	7.49984e-14	2.17634e-12
SLC39A6	-2.76883	7.84964e-14	2.27537e-12
DGCR6L	-2.62779	7.86954e-14	2.27867e-12
NDUFS4	-1.76885	7.91749e-14	2.29008e-12
CREG1	-2.70628	8.2613e-14	2.38695e-12
TUT4	-3.10087	8.39186e-14	2.41944e-12
RARRES2	-3.48024	8.3855e-14	2.41944e-12
CIR1	-1.93084	8.58282e-14	2.47183e-12
CCND3	-2.76917	8.6569e-14	2.49049e-12
PLEKHA4	-5.15792	8.76919e-14	2.52008e-12
CTBP2	-1.98744	8.83591e-14	2.53653e-12
TATDN1	-2.73392	8.97085e-14	2.57251e-12
ATP13A4	-4.54406	9.27958e-14	2.65819e-12
MALL	-2.19254	9.55043e-14	2.73285e-12
BTG3	-2.27599	9.82905e-14	2.80958e-12
SERINC3	-1.69103	1.01055e-13	2.8855e-12
ADIRF	-2.28919	1.01617e-13	2.89845e-12
CDH2	-29.417	1.03895e-13	2.96029e-12
SEC11A	-1.73718	1.04288e-13	2.96834e-12
XBP1	-1.56471	1.05265e-13	2.99295e-12
MRFAP1	-1.56957	1.05903e-13	3.00471e-12
UBE2E3	-1.99742	1.05903e-13	3.00471e-12
MYDGF	-1.48826	1.06277e-13	3.01213e-12
PPIA	0.557488	1.08194e-13	3.06322e-12
DNAJC3	-1.85748	1.08549e-13	3.07001e-12
CHST2	-5.08488	1.10035e-13	3.10874e-12
DHX36	-1.79159	1.10534e-13	3.11956e-12
TEX264	-2.23783	1.12725e-13	3.17805e-12
P4HA2	-2.63426	1.16034e-13	3.26787e-12
OAZ2	-2.94709	1.16707e-13	3.28337e-12
PKP4	-3.22133	1.17236e-13	3.2948e-12
GLG1	-2.07111	1.18242e-13	3.31959e-12
CLDN3	-1.98977	1.19648e-13	3.35552e-12
RERE	-2.43699	1.20341e-13	3.37144e-12
INPP5J	-6.59289	1.2113e-13	3.38999e-12
RDX	-2.16824	1.26224e-13	3.52887e-12
SYTL1	-3.49635	1.2814e-13	3.57869e-12
KLF4	-2.53928	1.28914e-13	3.59656e-12
YWHAE	-1.74242	1.29173e-13	3.60003e-12
COMMD6	-1.8487	1.30804e-13	3.6417e-12
EMB	-3.77573	1.31661e-13	3.66173e-12
HNRNPA3	-1.59377	1.39269e-13	3.8693e-12
TMEM14C	-1.53725	1.39548e-13	3.87305e-12
ECHDC1	-2.74545	1.41308e-13	3.91782e-12
C19orf70	-1.7846	1.42125e-13	3.93639e-12
YAF2	-3.306	1.50515e-13	4.16445e-12
WASF2	-1.9203	1.55065e-13	4.28591e-12
KCNQ1OT1	-2.1225	1.59192e-13	4.39543e-12
AK3	-3.22096	1.60671e-13	4.43171e-12
AHI1	-2.68491	1.66186e-13	4.5791e-12
SRP9	-1.56198	1.70348e-13	4.68895e-12
UPF2	-2.89214	1.73742e-13	4.77747e-12
SDCCAG8	-2.85959	1.76277e-13	4.84218e-12
PPP1R2	-1.65522	1.90688e-13	5.23267e-12
RBM47	-2.13925	1.96379e-13	5.38333e-12
PYURF	-1.65432	2.02288e-13	5.53962e-12
GADD45B	-2.07796	2.05435e-13	5.62006e-12
TMEM165	-2.11106	2.06255e-13	5.63673e-12
ROCK1	-2.15289	2.17428e-13	5.93601e-12
WRB	-5.25623	2.23791e-13	6.1035e-12
FAM200B	-2.55101	2.2988e-13	6.2599e-12
TMED9	-1.51868	2.29994e-13	6.2599e-12
WAC	-2.63846	2.3183e-13	6.30346e-12
GCSH	-1.69321	2.34145e-13	6.35995e-12
SPOCK2	-29.5571	2.4039e-13	6.52297e-12
KAT6B	-3.54431	2.46983e-13	6.69508e-12
CCDC186	-2.48523	2.48706e-13	6.73493e-12
ILVBL	-3.61486	2.53502e-13	6.85096e-12
ZNF770	-2.78619	2.53377e-13	6.85096e-12
SRSF4	-2.24427	2.54889e-13	6.8815e-12
MTCH1	-1.66353	2.62653e-13	7.08395e-12
MAN1A2	-2.45046	2.63435e-13	7.0979e-12
C6orf62	-2.84325	2.70648e-13	7.28491e-12
NOP53	-1.68274	2.91446e-13	7.83681e-12
TANK	-2.12334	3.03286e-13	8.14701e-12
RNF181	-1.52708	3.11955e-13	8.37146e-12
ITFG1	-2.73594	3.14043e-13	8.41906e-12
LETMD1	-3.2939	3.1897e-13	8.54257e-12
EMP2	-2.27812	3.28727e-13	8.79508e-12
PUF60	-2.23054	3.29458e-13	8.80584e-12
KLF6	-2.10378	3.30844e-13	8.83405e-12
PCBP2	-1.53666	3.33879e-13	8.89955e-12
STAG2	-2.90028	3.33962e-13	8.89955e-12
NARS	-1.85584	3.35118e-13	8.92147e-12
DCTD	-3.43825	3.38443e-13	9.00102e-12
EFHD2	-1.87824	3.47925e-13	9.24402e-12
HNRNPH1	-1.62116	3.69495e-13	9.80739e-12
GLT8D1	-3.3247	3.7242e-13	9.87522e-12
MCRIP1	-2.25212	3.80956e-13	1.00915e-11
DPY30	-1.57092	3.81519e-13	1.00965e-11
NEU1	-1.67622	3.95578e-13	1.04582e-11
LINC02471	-4.98059	4.02054e-13	1.06189e-11
SH3BGRL2	-4.44249	4.1237e-13	1.08806e-11
PDGFRL	-29.3285	4.13283e-13	1.0894e-11
IVD	-5.00901	4.32085e-13	1.13784e-11
SUDS3	-3.33352	4.35282e-13	1.14513e-11
CCT8	-1.62411	4.69701e-13	1.23447e-11
ZNF714	-29.3343	4.84205e-13	1.27134e-11
DBP	-4.60483	4.89457e-13	1.28386e-11
FAM13A	-5.08102	4.94037e-13	1.29461e-11
ADK	-1.87633	5.06045e-13	1.32413e-11
H3F3A	-0.0956541	5.06293e-13	1.32413e-11
USP34	-2.89463	5.07162e-13	1.32511e-11
ATP8A1	-6.55551	5.21906e-13	1.3623e-11
EGFR	-2.47248	5.26655e-13	1.37336e-11
EFHC1	-4.71045	5.31057e-13	1.38349e-11
SOD1	-1.73332	5.46482e-13	1.42229e-11
NDUFA1	-1.51563	5.83634e-13	1.5175e-11
PSMC6	-2.01187	5.84347e-13	1.51788e-11
EIF4G2	-1.44244	6.1091e-13	1.58534e-11
CYTH2	-2.50392	6.28609e-13	1.62969e-11
TCEAL9	-1.61641	6.37568e-13	1.65132e-11
F3	-3.28001	6.44134e-13	1.66671e-11
DEK	-1.55322	6.54746e-13	1.69253e-11
DNAJB14	-2.9135	6.57305e-13	1.69751e-11
BCAP29	-1.99984	6.59392e-13	1.70126e-11
C1orf115	-4.63617	6.74347e-13	1.73816e-11
YBX3	-1.65989	6.84279e-13	1.76207e-11
EMP3	-2.80856	6.91316e-13	1.77677e-11
C5orf24	-3.68446	6.91148e-13	1.77677e-11
BTF3L4	-2.09974	7.10779e-13	1.82504e-11
DLC1	-6.53113	7.1477e-13	1.83353e-11
PPP1R12A	-2.18874	7.18959e-13	1.8425e-11
CALR	-1.86069	7.58861e-13	1.9429e-11
TMEM43	-3.62139	7.66464e-13	1.96049e-11
TCEA2	-3.47187	7.76215e-13	1.98354e-11
TMEM18	-3.16466	7.80567e-13	1.99275e-11
MAP3K13	-1.95127	8.06401e-13	2.05675e-11
PTPRF	-2.02778	8.07185e-13	2.05678e-11
PPP1R10	-1.84245	8.21025e-13	2.09006e-11
TMEM106B	-2.28879	8.32063e-13	2.11614e-11
SNRNP70	-1.65488	8.33883e-13	2.11876e-11
LSM14A	-1.75739	8.3591e-13	2.12189e-11
NFAT5	-3.16309	8.67319e-13	2.19954e-11
RPA2	-3.01623	8.92065e-13	2.26015e-11
SLTM	-1.83275	9.02069e-13	2.28334e-11
TSC22D3	-1.68018	9.23751e-13	2.3355e-11
NIPAL3	-3.11483	9.24423e-13	2.3355e-11
PABPN1	-1.85491	9.32295e-13	2.35317e-11
DMD	-5.05301	9.4457e-13	2.3819e-11
ADSS	-3.19439	9.45486e-13	2.38197e-11
SMARCB1	-3.41319	9.53303e-13	2.3994e-11
ATL2	-3.83354	9.62115e-13	2.4193e-11
GPRC5C	-3.74664	9.71007e-13	2.43937e-11
TTC14	-3.18415	9.81642e-13	2.46377e-11
COX20	-1.88237	9.88795e-13	2.4794e-11
SELENBP1	-2.54355	1.0241e-12	2.56551e-11
CD9	-2.26227	1.08474e-12	2.71489e-11
BRD2	-1.66937	1.13786e-12	2.84518e-11
SP100	-2.17909	1.14392e-12	2.85766e-11
CHMP2A	-1.4577	1.1489e-12	2.86742e-11
DDOST	-1.62774	1.16847e-12	2.91355e-11
MLXIP	-3.96724	1.17044e-12	2.91575e-11
TADA3	-2.57174	1.20743e-12	3.00509e-11
TRAPPC1	-1.58909	1.22975e-12	3.05781e-11
RBM23	-4.60632	1.26278e-12	3.13702e-11
DCTN3	-1.92131	1.2698e-12	3.15153e-11
ZBTB38	-3.77199	1.27409e-12	3.15924e-11
RPS17	-1.60082	1.29512e-12	3.20843e-11
SDHD	-2.74762	1.35866e-12	3.36272e-11
PCF11	-2.97671	1.447e-12	3.57804e-11
CFL1	0.618432	1.4673e-12	3.6249e-11
RBM3	-1.51476	1.4911e-12	3.6803e-11
DIO2	-5.96652	1.50948e-12	3.72221e-11
SLIT3	-29.3203	1.54133e-12	3.79726e-11
FOXQ1	-5.0811	1.55135e-12	3.81843e-11
ZNF638	-2.30234	1.57687e-12	3.87767e-11
ALDH3A2	-1.95384	1.58293e-12	3.88901e-11
UFC1	-1.45496	1.62993e-12	4.00079e-11
PPP2CB	-2.34041	1.63227e-12	4.00288e-11
UBE2D2	-1.47911	1.68675e-12	4.1327e-11
YIPF4	-2.33508	1.74135e-12	4.26256e-11
MAT2B	-4.3915	1.75811e-12	4.29965e-11
OCLN	-2.93928	1.87453e-12	4.58018e-11
NIPBL	-3.04064	1.9476e-12	4.75439e-11
RAD23A	-1.67559	1.96067e-12	4.78193e-11
IQCA1	-6.39856	2.0225e-12	4.92824e-11
ATP1B1	-1.95083	2.0507e-12	4.9924e-11
C9orf16	-1.46845	2.05953e-12	5.00934e-11
EIF3D	-1.41676	2.08425e-12	5.06487e-11
IFNAR1	-2.28948	2.15915e-12	5.24211e-11
MRPS25	-1.94278	2.18296e-12	5.29511e-11
PGLS	-1.86167	2.29826e-12	5.56974e-11
SCAMP1	-4.45452	2.44325e-12	5.91575e-11
CYTOR	-2.17209	2.46778e-12	5.96975e-11
NDUFB2	-1.83819	2.51697e-12	6.08324e-11
ZBTB16	-4.23434	2.59719e-12	6.27146e-11
ANKRD12	-1.71135	2.63198e-12	6.34973e-11
SUMF2	-1.9563	2.66026e-12	6.41218e-11
JPT1	3.29924	2.68629e-12	6.46909e-11
EBAG9	-2.36625	2.81221e-12	6.76624e-11
PDIA3	-1.87269	2.92582e-12	7.03327e-11
PIGT	-2.01949	3.09262e-12	7.4209e-11
CTSC	-1.68771	3.09262e-12	7.4209e-11
CNIH4	-1.87086	3.12723e-12	7.49723e-11
MFSD10	-1.93833	3.14803e-12	7.54033e-11
SSR1	-2.03183	3.25484e-12	7.78921e-11
EPHB6	-3.82301	3.26719e-12	7.81176e-11
PPCS	-2.02336	3.33038e-12	7.95575e-11
SURF1	-2.03114	3.43189e-12	8.19092e-11
HSPA9	-1.75181	3.44815e-12	8.22239e-11
TPD52	-1.67006	3.49242e-12	8.32055e-11
TMCO1	-1.40118	3.75938e-12	8.9486e-11
MED4	-2.18282	3.8328e-12	9.11525e-11
FAM111A	-3.02529	3.89291e-12	9.24999e-11
ATP13A3	-3.55453	3.93072e-12	9.33153e-11
NUDT3	-4.03868	4.06925e-12	9.64158e-11
SNX3	-1.37025	4.07117e-12	9.64158e-11
AFAP1L2	-3.42302	4.07213e-12	9.64158e-11
EIF3J-DT	-4.46382	4.08943e-12	9.67398e-11
HNRNPL	-3.38289	4.1194e-12	9.73626e-11
LUC7L2	-2.6098	4.23943e-12	1.00111e-10
ERP44	-1.95526	4.26545e-12	1.00637e-10
AP2B1	-1.7904	4.43948e-12	1.04651e-10
ATP6AP1	-1.71559	4.59341e-12	1.08184e-10
TFDP2	-2.86507	4.68496e-12	1.10243e-10
HNRNPR	-1.38697	4.80643e-12	1.13002e-10
FKBP5	-3.91964	4.89524e-12	1.14989e-10
TSPAN8	10.8225	4.92289e-12	1.15537e-10
VKORC1	-1.57185	5.00324e-12	1.1732e-10
TIMP1	-2.38953	5.10997e-12	1.19717e-10
SECISBP2	-2.70964	5.18115e-12	1.21279e-10
ATP6V1D	-1.49887	5.21527e-12	1.21971e-10
SREK1	-1.96287	5.25207e-12	1.22724e-10
PSD3	-3.51509	5.34895e-12	1.2477e-10
ECI1	-1.45997	5.34895e-12	1.2477e-10
RPS27L	-1.81254	5.45779e-12	1.27198e-10
SERPINE2	-5.22966	5.50142e-12	1.28103e-10
ARHGAP5	-1.99337	5.54149e-12	1.28924e-10
COQ4	-3.82243	5.6133e-12	1.30481e-10
LTA4H	-3.82141	5.73814e-12	1.33267e-10
PFDN1	-2.12766	5.89044e-12	1.36686e-10
UBE2K	-4.43352	6.13208e-12	1.4217e-10
WEE1	-2.06662	6.44331e-12	1.49256e-10
AFDN	-1.47707	6.56474e-12	1.51937e-10
GPATCH8	-2.56417	6.58007e-12	1.521e-10
GNL1	-3.21125	6.58314e-12	1.521e-10
DUOX1	-6.40627	6.85259e-12	1.58189e-10
ATF6B	-2.51669	6.86858e-12	1.58421e-10
USP11	-3.86183	6.92323e-12	1.59544e-10
FAM189A2	-4.15568	7.09637e-12	1.63394e-10
UFL1	-2.52854	7.33497e-12	1.68742e-10
TLN1	-2.34699	7.59201e-12	1.74505e-10
UBE3A	-2.28505	7.60262e-12	1.74599e-10
NSD3	-1.97026	7.74902e-12	1.77809e-10
RPL36A	-1.59191	8.20117e-12	1.88022e-10
PEBP1	-2.2148	8.21642e-12	1.88211e-10
PSME1	-1.39355	8.35109e-12	1.91132e-10
NEMF	-2.89905	8.43292e-12	1.9284e-10
WDR86	-5.20055	8.66103e-12	1.97887e-10
WDR45	-3.66395	8.78855e-12	2.00629e-10
RNF170	-4.29941	8.85608e-12	2.01999e-10
CD44	-1.38965	9.00518e-12	2.05225e-10
ERG28	-1.65079	9.06593e-12	2.06433e-10
TSPAN6	-2.14472	9.11228e-12	2.07312e-10
XIAP	-3.26787	9.26131e-12	2.10524e-10
CHMP4A	-1.76836	9.42583e-12	2.14081e-10
WDR6	-2.9318	9.46082e-12	2.14694e-10
PTGES3	-1.53371	9.51797e-12	2.15808e-10
TPST2	-4.49236	9.53562e-12	2.16025e-10
EIF2A	-2.15021	9.78384e-12	2.21461e-10
MDM4	-3.06561	1.01505e-11	2.29566e-10
ASAP2	-2.85015	1.03114e-11	2.33007e-10
SCOC	-1.98013	1.04651e-11	2.36281e-10
HMGN2	-1.76337	1.1077e-11	2.49886e-10
MRPL54	-1.59211	1.10923e-11	2.50022e-10
FAM213A	-1.64147	1.12678e-11	2.53763e-10
MUC20-OT1	-2.95516	1.12991e-11	2.54253e-10
TMEM208	-1.54829	1.16029e-11	2.6087e-10
IYD	-4.54655	1.16297e-11	2.61253e-10
CAVIN2	-29.3543	1.17781e-11	2.64366e-10
HDDC2	-1.54422	1.18462e-11	2.6551e-10
VMP1	-1.44216	1.18489e-11	2.6551e-10
ZSWIM7	-2.53944	1.20417e-11	2.69603e-10
MAP2K2	-1.62799	1.2514e-11	2.79944e-10
PPIG	-1.34346	1.28705e-11	2.87678e-10
SMARCA5	-1.82274	1.28972e-11	2.87885e-10
NEDD9	-3.65598	1.29031e-11	2.87885e-10
CEACAM6	6.84164	1.29121e-11	2.87885e-10
CTNNA1	-1.53278	1.29567e-11	2.8864e-10
SEPT2	-1.36705	1.29776e-11	2.88865e-10
PFN2	-2.4326	1.31368e-11	2.92166e-10
TOP2B	-3.86496	1.31974e-11	2.9327e-10
NENF	-1.37345	1.35107e-11	2.99982e-10
NUCKS1	-1.6332	1.39077e-11	3.08542e-10
COMT	-1.40598	1.42408e-11	3.15668e-10
F11R	-3.87593	1.43788e-11	3.18464e-10
HPN	-4.95271	1.51478e-11	3.35219e-10
HNRNPDL	-1.56089	1.5446e-11	3.41535e-10
ZNF292	-2.80888	1.54708e-11	3.41802e-10
SCCPDH	-2.43718	1.56779e-11	3.46091e-10
PRPF6	-1.96574	1.59315e-11	3.51399e-10
BCL7A	-3.25045	1.60524e-11	3.53774e-10
REST	-2.10841	1.6115e-11	3.54863e-10
SPCS1	-1.61928	1.73717e-11	3.8222e-10
OGFOD3	-2.48671	1.77005e-11	3.89135e-10
GTF2F1	-2.38263	1.77898e-11	3.90776e-10
XRCC6	-1.39732	1.82928e-11	4.01497e-10
WDR1	-1.64475	1.84397e-11	4.04389e-10
SPAG9	-2.49231	1.88787e-11	4.13676e-10
SETX	-3.2525	1.94518e-11	4.25885e-10
TSEN34	-1.98691	2.00145e-11	4.37847e-10
CWC15	-1.62833	2.00968e-11	4.39289e-10
PRPF38B	-1.88066	2.08719e-11	4.55859e-10
FRG1	-2.29942	2.15237e-11	4.69436e-10
ARG2	-4.09856	2.15286e-11	4.69436e-10
DERL2	-3.35106	2.19843e-11	4.78982e-10
SLC38A5	-3.44678	2.20695e-11	4.80448e-10
ZNF486	-4.92936	2.21854e-11	4.82577e-10
TRIM56	-2.43051	2.24086e-11	4.87037e-10
RXRG	-29.1993	2.25621e-11	4.89975e-10
IGSF8	-3.40612	2.35101e-11	5.10149e-10
HIST1H2AC	-1.81023	2.41655e-11	5.23945e-10
GATAD1	-2.14532	2.49122e-11	5.39697e-10
ROMO1	-1.40471	2.5208e-11	5.45664e-10
SLC7A2	-6.37864	2.54033e-11	5.49446e-10
TSPYL2	-3.0043	2.55768e-11	5.52752e-10
TGFBR1	-4.85724	2.56698e-11	5.54315e-10
RWDD1	-1.54495	2.61874e-11	5.65035e-10
CAP1	-1.36229	2.66668e-11	5.74915e-10
LMO4	-1.44705	2.68487e-11	5.78372e-10
PER1	-4.0987	2.78147e-11	5.98699e-10
UBE2H	-1.74732	2.90307e-11	6.2437e-10
ACTR10	-2.11585	2.95609e-11	6.35264e-10
ENDOD1	-4.27191	2.97959e-11	6.39799e-10
PSMG2	-1.62089	3.04498e-11	6.53315e-10
UBE2D3	-1.36804	3.10194e-11	6.65002e-10
ARF3	-2.70111	3.1843e-11	6.82113e-10
JTB	-1.34087	3.21682e-11	6.88529e-10
PLEKHA3	-3.50839	3.2343e-11	6.9132e-10
CHD2	-2.53484	3.23503e-11	6.9132e-10
SLC40A1	-2.71378	3.31786e-11	7.08454e-10
ENOSF1	-2.35676	3.35096e-11	7.14951e-10
ADI1	-1.48166	3.35777e-11	7.15834e-10
GHITM	-1.36817	3.36991e-11	7.1785e-10
RBBP4	-1.78502	3.38362e-11	7.20197e-10
SCRN2	-29.1309	3.39662e-11	7.22389e-10
CLPTM1	-2.61707	3.40122e-11	7.22793e-10
SLC27A6	-4.70963	3.42894e-11	7.28106e-10
SIVA1	-1.2472	3.45377e-11	7.32797e-10
TMEM160	-1.38927	3.49292e-11	7.40517e-10
SERGEF	-3.24544	3.51029e-11	7.43608e-10
PPP1R9A	-6.29537	3.66215e-11	7.75165e-10
MARCH7	-2.79223	3.75397e-11	7.93971e-10
SMARCA4	-2.51531	3.78535e-11	7.99977e-10
RHEB	-1.32525	3.79815e-11	8.02048e-10
GTF2H5	-1.41913	3.86017e-11	8.14502e-10
FKBP8	-1.31869	3.99617e-11	8.42534e-10
THYN1	-1.98822	4.05679e-11	8.54642e-10
CD74	-1.34363	4.06775e-11	8.56275e-10
SCP2	-1.34062	4.17231e-11	8.77595e-10
TBCA	-1.58681	4.26895e-11	8.97217e-10
URI1	-1.5181	4.28142e-11	8.99132e-10
ARL3	-1.7353	4.29779e-11	9.01861e-10
HMGN1	-1.82403	4.3717e-11	9.16652e-10
ERGIC1	-2.66536	4.40023e-11	9.21911e-10
RPL23	-0.238994	4.51112e-11	9.44405e-10
SMARCC1	-2.90871	4.58245e-11	9.58589e-10
CAND1	-2.40144	4.62475e-11	9.6668e-10
CCNDBP1	-1.50915	4.64343e-11	9.69829e-10
COPS9	-1.29582	4.75393e-11	9.92132e-10
UBL5	-1.7883	4.78811e-11	9.98487e-10
CCND1	-1.66603	4.93388e-11	1.02808e-09
CORO1B	-1.7735	5.00838e-11	1.0428e-09
S100A16	2.20224	5.03421e-11	1.04736e-09
TSR2	-2.40255	5.10221e-11	1.06068e-09
PEF1	-2.32826	5.20356e-11	1.08091e-09
CENPC	-3.70012	5.27615e-11	1.09514e-09
HADHB	-2.56207	5.34256e-11	1.10806e-09
COPB1	-2.04778	5.40497e-11	1.12014e-09
JAK1	-1.73842	5.43886e-11	1.12629e-09
LDOC1	-5.00634	5.56287e-11	1.15108e-09
TRAK2	-3.95115	5.57778e-11	1.15327e-09
SLC25A36	-2.50104	5.64917e-11	1.16713e-09
USP22	-3.08506	5.6719e-11	1.17092e-09
LENG8	-4.32422	5.71762e-11	1.17945e-09
FNBP1	-2.62654	5.84523e-11	1.20485e-09
PIN4	-1.50428	6.02106e-11	1.24013e-09
PLPP5	-2.50796	6.0318e-11	1.24139e-09
NDUFB10	-1.31944	6.03987e-11	1.2421e-09
RNF213	-1.94884	6.06683e-11	1.24668e-09
PAPOLA	-1.37957	6.29665e-11	1.29291e-09
HBP1	-1.87151	6.32333e-11	1.2974e-09
MIF	-1.48764	6.34023e-11	1.29987e-09
GMPR2	-2.90624	6.35294e-11	1.30148e-09
RNF115	-2.40687	6.38838e-11	1.30774e-09
TNFRSF12A	-1.66556	6.62273e-11	1.35467e-09
CLTA	-1.77286	6.66704e-11	1.36269e-09
FOXO3	-2.6741	6.86548e-11	1.40218e-09
VCP	-1.63552	6.97924e-11	1.42433e-09
SHROOM4	-29.0848	6.99009e-11	1.42546e-09
TXN	1.07049	7.01341e-11	1.42912e-09
CCT4	-1.25681	7.07754e-11	1.44109e-09
GALNT11	-29.0512	7.19314e-11	1.46352e-09
CDK5RAP2	-4.84421	7.42002e-11	1.50853e-09
CEBPZ	-2.09142	7.43979e-11	1.5114e-09
SCAND1	-1.32062	7.65899e-11	1.55475e-09
NDUFB7	-1.32404	7.69471e-11	1.56082e-09
MYADM	-2.6565	7.78042e-11	1.57701e-09
CCDC90B	-2.81667	7.99702e-11	1.61968e-09
C1orf123	-3.17966	8.01652e-11	1.62241e-09
R3HDM2	-3.40862	8.08781e-11	1.6356e-09
RAP1A	-2.0812	8.25414e-11	1.66797e-09
ACVR1	-3.89723	8.29257e-11	1.67447e-09
USP8	-2.12637	8.31278e-11	1.67729e-09
FIBP	-1.94362	8.48738e-11	1.71123e-09
CCDC28A	-2.69943	8.52499e-11	1.71752e-09
ABCD4	-29.0652	8.53819e-11	1.71888e-09
EIF2S3	-1.85827	8.5988e-11	1.72978e-09
EPM2AIP1	-3.21991	8.90623e-11	1.79028e-09
METRN	-2.12149	9.04296e-11	1.8164e-09
CAPZA2	-1.17339	9.17162e-11	1.84086e-09
MAT2A	-2.09279	9.36384e-11	1.87803e-09
CLDN7	-1.53081	9.46768e-11	1.89744e-09
CNIH1	-1.87058	9.79032e-11	1.96063e-09
ODC1	-1.42447	9.81625e-11	1.96435e-09
TOB2	-2.85892	1.00504e-10	2.0097e-09
PHIP	-2.20301	1.0211e-10	2.0403e-09
MBTPS1	-2.54505	1.02268e-10	2.04192e-09
DNAJB6	-1.31134	1.02358e-10	2.04219e-09
PRPF4B	-1.59297	1.034e-10	2.05991e-09
HSPA5	-1.57451	1.03331e-10	2.05991e-09
MAGT1	-2.98479	1.03764e-10	2.06564e-09
UBXN6	-2.83238	1.04636e-10	2.08144e-09
CUEDC2	-2.72887	1.06236e-10	2.1117e-09
IRF3	-1.87343	1.0734e-10	2.13206e-09
WDR33	-2.41359	1.09871e-10	2.18072e-09
EMC4	-1.40888	1.11526e-10	2.21191e-09
SPART	-3.43756	1.12387e-10	2.22734e-09
CHMP3	-1.43465	1.14404e-10	2.26564e-09
THOC2	-2.08619	1.18754e-10	2.35005e-09
USO1	-3.18142	1.21255e-10	2.39777e-09
RPL38	-0.283648	1.22915e-10	2.4288e-09
MECP2	-29.0107	1.23509e-10	2.43874e-09
BRD7	-1.71277	1.23645e-10	2.43961e-09
HMGB1	-0.0983643	1.24461e-10	2.4539e-09
AKAP8L	-4.74052	1.25062e-10	2.46395e-09
CXCL14	-2.70385	1.26274e-10	2.48599e-09
DYNLRB1	-1.30005	1.30206e-10	2.56152e-09
FUBP1	-2.58759	1.30663e-10	2.56863e-09
RAB11FIP1	-1.6189	1.31524e-10	2.58365e-09
MANF	-1.57301	1.31928e-10	2.58968e-09
SERTAD1	-1.92796	1.34082e-10	2.63004e-09
ITGB1	-1.30245	1.46079e-10	2.86326e-09
PAWR	-1.52212	1.495e-10	2.92816e-09
MRPL20	-1.23525	1.50351e-10	2.94267e-09
RFC1	-1.80148	1.55048e-10	3.03239e-09
VPS29	-1.38518	1.58259e-10	3.09134e-09
ZNF207	-1.50128	1.58293e-10	3.09134e-09
ARHGEF12	-2.47951	1.59506e-10	3.11274e-09
ATP6V1B2	-3.46177	1.60867e-10	3.13703e-09
DCSTAMP	-29.2859	1.63731e-10	3.19055e-09
PPHLN1	-2.66135	1.64984e-10	3.21263e-09
PRDM2	-4.19928	1.67081e-10	3.2511e-09
GOLGA2	-2.77734	1.67409e-10	3.25511e-09
C5orf15	-2.63353	1.68176e-10	3.26765e-09
PATJ	-2.22114	1.68396e-10	3.26955e-09
SENP6	-1.96722	1.72401e-10	3.34488e-09
EMP1	-1.46195	1.74666e-10	3.38637e-09
PINK1	-3.75628	1.75542e-10	3.40089e-09
MGMT	-2.08917	1.76192e-10	3.41101e-09
SSR3	-1.38142	1.77191e-10	3.42787e-09
GRN	-1.17971	1.81479e-10	3.50829e-09
CBX6	-2.3963	1.83382e-10	3.54252e-09
CYHR1	-2.06171	1.83781e-10	3.54766e-09
DAPL1	-3.7388	1.88757e-10	3.64108e-09
RNF130	-5.21628	1.95215e-10	3.76295e-09
HSD17B4	-2.51337	1.98073e-10	3.81502e-09
RANBP2	-2.86599	1.98202e-10	3.81502e-09
UPP1	-2.04616	2.00362e-10	3.85384e-09
RDH11	-2.49184	2.0591e-10	3.9577e-09
GDI2	-1.35523	2.09056e-10	4.01529e-09
HIBCH	-2.34664	2.15771e-10	4.14129e-09
SRSF2	-1.29257	2.16332e-10	4.14908e-09
CTTN	-1.43221	2.17036e-10	4.15959e-09
HDAC1	-1.70164	2.19634e-10	4.20638e-09
ATG3	-2.91666	2.20491e-10	4.21977e-09
NAP1L4	-1.72381	2.29441e-10	4.38792e-09
NPEPPS	-2.13858	2.31384e-10	4.42191e-09
NONO	-1.43478	2.42958e-10	4.63979e-09
SNRPB2	-1.31473	2.49117e-10	4.75401e-09
CXXC5	-1.71534	2.51981e-10	4.7984e-09
NFIX	-3.86102	2.51981e-10	4.7984e-09
CSRP1	-1.57267	2.51981e-10	4.7984e-09
SETD5	-2.40838	2.52253e-10	4.80016e-09
PTOV1	-1.63423	2.53835e-10	4.82684e-09
PPP2R1A	-1.46838	2.63309e-10	5.00344e-09
SUCLG1	-1.53182	2.65989e-10	5.05077e-09
MKRN1	-2.94038	2.67886e-10	5.07959e-09
TCEA3	-2.73499	2.67886e-10	5.07959e-09
RAB13	-1.23632	2.71136e-10	5.13757e-09
EBLN3P	-3.35281	2.72776e-10	5.16498e-09
MKNK2	-4.05241	2.74129e-10	5.18694e-09
RBFOX2	-3.45721	2.76678e-10	5.23147e-09
TM7SF3	-2.47611	2.77394e-10	5.24129e-09
PMVK	-1.48788	2.80394e-10	5.29424e-09
REEP3	-1.60385	2.81664e-10	5.31447e-09
TOMM20	-1.3985	2.83061e-10	5.33706e-09
ARNTL	-4.7889	2.9146e-10	5.49156e-09
PRRC2B	-4.26476	2.92653e-10	5.50746e-09
RBMS3	-4.84661	2.92716e-10	5.50746e-09
FBXL5	-3.67676	3.03669e-10	5.70953e-09
DDX1	-1.59571	3.22128e-10	6.05235e-09
ATP5IF1	-1.52815	3.22958e-10	6.06368e-09
ANKRD11	-1.3537	3.24973e-10	6.09722e-09
ITGA9	-5.75403	3.27982e-10	6.14902e-09
LTBP2	-4.6469	3.28193e-10	6.14902e-09
STUB1	-1.18793	3.30381e-10	6.18568e-09
ARF1	-1.21839	3.33439e-10	6.23857e-09
NT5C2	-3.60111	3.45285e-10	6.4557e-09
CNN2	-2.12594	3.49823e-10	6.53598e-09
EFCAB14	-3.37644	3.52152e-10	6.57489e-09
PRDX2	-1.39005	3.53662e-10	6.59848e-09
CDKN1A	-1.81392	3.58461e-10	6.68336e-09
CFAP36	-1.62488	3.7452e-10	6.97791e-09
YIF1A	-1.20778	3.81627e-10	7.10539e-09
EWSR1	-1.88427	3.84984e-10	7.16289e-09
KIF5B	-1.16184	3.91198e-10	7.27345e-09
PPP2CA	-1.97557	3.94889e-10	7.33697e-09
RAB7A	-1.19071	3.97086e-10	7.37267e-09
TMEM259	-2.09243	4.17047e-10	7.73794e-09
SAFB2	-2.39849	4.24218e-10	7.86552e-09
NUB1	-2.67136	4.39295e-10	8.13943e-09
CPNE3	-1.89287	4.42297e-10	8.18939e-09
SEC23A	-4.84989	4.50082e-10	8.32777e-09
CAST	-1.30034	4.51233e-10	8.34328e-09
MYO6	-2.2251	4.55282e-10	8.41234e-09
CNOT4	-3.39129	4.56834e-10	8.43519e-09
GUSB	-3.0594	4.57417e-10	8.44013e-09
UBXN4	-1.3453	4.58976e-10	8.46306e-09
FNDC1	-5.43727	4.60344e-10	8.48245e-09
ZNRF1	-3.26091	4.62306e-10	8.51273e-09
SLC25A4	-1.56514	4.70035e-10	8.64499e-09
DIRAS3	-29.0294	4.70135e-10	8.64499e-09
HNRNPM	-1.26299	4.71135e-10	8.65743e-09
KRCC1	-4.02096	4.7284e-10	8.6828e-09
SGMS2	-2.85264	4.75864e-10	8.73233e-09
CNOT2	-3.18727	4.82582e-10	8.84954e-09
PSMD2	-1.91748	4.91476e-10	9.00646e-09
HMGA2	-2.58253	4.93567e-10	9.03859e-09
ARL6IP4	-1.36609	4.97247e-10	9.09975e-09
ZMYM2	-3.06042	4.99044e-10	9.1264e-09
NUMA1	-2.37319	5.02658e-10	9.1862e-09
HLA-DMB	-2.77088	5.05009e-10	9.22288e-09
NDUFB8	-1.27431	5.47597e-10	9.99384e-09
CHD6	-2.25693	5.53425e-10	1.00933e-08
MAFB	-2.95475	5.54128e-10	1.00992e-08
ABHD12	-1.69575	5.67538e-10	1.03366e-08
TMEM128	-4.71409	5.86326e-10	1.0671e-08
PBRM1	-2.61372	5.86698e-10	1.0671e-08
IGF1R	-3.9855	5.92555e-10	1.07702e-08
CD2BP2	-2.13751	6.04186e-10	1.09742e-08
PCMTD1	-1.91631	6.13314e-10	1.11324e-08
RAPGEF3	-28.9677	6.17863e-10	1.12074e-08
ARF4	-1.19027	6.22971e-10	1.12924e-08
HNRNPD	-1.20994	6.24946e-10	1.13205e-08
AIMP1	-1.17151	6.32509e-10	1.14498e-08
SLC7A8	-5.19827	6.34246e-10	1.14735e-08
MRPS21	-1.24668	6.35451e-10	1.14875e-08
ZNF430	-3.68293	6.38947e-10	1.15429e-08
CSNK2B	-1.18749	6.53942e-10	1.18058e-08
PPP4R2	-2.41636	6.58368e-10	1.18777e-08
ENSA	-1.36697	6.59757e-10	1.18948e-08
KDM5A	-6.10681	6.63383e-10	1.19521e-08
BDP1	-1.71558	6.79653e-10	1.2237e-08
YTHDF2	-2.17801	6.82953e-10	1.22881e-08
CCDC12	-1.43206	7.03678e-10	1.26525e-08
YY1	-1.25301	7.15924e-10	1.2864e-08
DYNC1H1	-1.31429	7.22125e-10	1.29668e-08
LAMTOR5	-1.15915	7.44165e-10	1.33535e-08
ANKLE2	-2.85128	7.49186e-10	1.34346e-08
PRR13	-1.15157	7.85107e-10	1.40693e-08
DPM2	-2.50053	7.90895e-10	1.41636e-08
ERICH1	-3.14592	7.98565e-10	1.42914e-08
TOX4	-1.71699	8.08001e-10	1.44506e-08
MBP	-2.61233	8.11568e-10	1.45047e-08
DNAJC4	-2.6528	8.73503e-10	1.56012e-08
AKT2	-4.06158	8.7515e-10	1.56202e-08
TOR1AIP2	-2.13069	8.90671e-10	1.58866e-08
CMTM8	-1.72155	9.11784e-10	1.62523e-08
SSBP2	-4.83544	9.60485e-10	1.7109e-08
HM13	-1.37384	9.63297e-10	1.71477e-08
EGR2	-4.15455	9.82389e-10	1.74759e-08
SMIM26	-1.15749	9.94352e-10	1.7677e-08
IFT22	-2.14086	9.95183e-10	1.768e-08
TIAL1	-2.83499	9.98719e-10	1.77311e-08
CNBP	-1.31767	1.00478e-09	1.78268e-08
TCTN1	-3.99358	1.04451e-09	1.85195e-08
GGA2	-28.9274	1.06141e-09	1.88066e-08
AK6	-3.59697	1.07408e-09	1.90186e-08
POLR2A	-2.87688	1.08014e-09	1.91132e-08
STARD3NL	-3.11723	1.08487e-09	1.91843e-08
TXN2	-1.44674	1.09463e-09	1.9344e-08
ODF2L	-1.61628	1.1024e-09	1.94638e-08
CCDC115	-2.5788	1.10286e-09	1.94638e-08
NDUFB4	-1.21937	1.107e-09	1.95239e-08
EPB41L4A-AS1	-1.35117	1.10977e-09	1.95599e-08
BMP7	-5.68176	1.1291e-09	1.98875e-08
FNDC3A	-1.96757	1.13239e-09	1.99323e-08
USP16	-2.10419	1.13333e-09	1.99358e-08
LARS	-2.199	1.15235e-09	2.02569e-08
GSDMD	-1.82755	1.16851e-09	2.05183e-08
MAF	-5.66698	1.16875e-09	2.05183e-08
LAMC1	-3.11499	1.18439e-09	2.07793e-08
CHPF	-3.09006	1.18686e-09	2.08089e-08
HAGH	-2.18563	1.21807e-09	2.13422e-08
HIST1H4C	-1.23741	1.22238e-09	2.14036e-08
IL13RA1	-2.76293	1.23744e-09	2.16532e-08
ZNF91	-4.13487	1.23924e-09	2.16563e-08
SNRPD3	-1.24439	1.23898e-09	2.16563e-08
CCSER2	-2.95269	1.24388e-09	2.17232e-08
NDUFS8	-1.19018	1.24491e-09	2.1727e-08
CLSTN1	-2.68123	1.2506e-09	2.18122e-08
C8orf59	-1.18189	1.28905e-09	2.24681e-08
GLOD4	-1.8394	1.29012e-09	2.24721e-08
RPS19BP1	-1.17231	1.31932e-09	2.29658e-08
MXD4	-2.66916	1.32069e-09	2.29747e-08
RNF167	-2.1214	1.3314e-09	2.3146e-08
NDUFV3	-1.72452	1.34582e-09	2.33814e-08
HIF1A	-1.55164	1.35141e-09	2.34632e-08
BLOC1S1	-1.14819	1.36095e-09	2.36137e-08
SAV1	-2.79814	1.36405e-09	2.36522e-08
COX7A2L	-1.18388	1.39229e-09	2.41261e-08
ANP32E	-2.62065	1.4056e-09	2.43411e-08
JAGN1	-2.05796	1.40706e-09	2.43505e-08
ZFAND1	-2.55828	1.42876e-09	2.47101e-08
SLC38A10	-3.33761	1.4326e-09	2.47606e-08
OXR1	-3.14061	1.43498e-09	2.47855e-08
SKP1	-1.89322	1.46011e-09	2.51975e-08
FLRT3	-4.18262	1.46071e-09	2.51975e-08
FGFR1OP2	-2.4569	1.46616e-09	2.52589e-08
C1GALT1C1	-2.95184	1.46616e-09	2.52589e-08
ITPR2	-2.99096	1.46767e-09	2.52687e-08
IFNGR2	-2.4214	1.49306e-09	2.56892e-08
OGT	-3.26493	1.49614e-09	2.57258e-08
PLK3	-2.148	1.51573e-09	2.60459e-08
AC079630.1	-28.9995	1.54352e-09	2.65063e-08
CCNB1IP1	-3.55202	1.55342e-09	2.66593e-08
NDN	-28.9311	1.58515e-09	2.71863e-08
CDS1	-4.02953	1.58744e-09	2.72081e-08
FHL1	-5.49015	1.6135e-09	2.76372e-08
GNAI2	-1.27488	1.67654e-09	2.86985e-08
RBBP6	-1.94668	1.69528e-09	2.90008e-08
DARS	-2.09021	1.71282e-09	2.92822e-08
FNIP1	-3.35942	1.71741e-09	2.93419e-08
GALNT7	-1.52366	1.73018e-09	2.95345e-08
NHP2	-1.20932	1.73089e-09	2.95345e-08
UROD	-2.95676	1.73339e-09	2.95582e-08
PIK3IP1	-4.20782	1.74018e-09	2.96551e-08
RYK	-2.61553	1.7855e-09	3.0408e-08
ACAA1	-1.447	1.78844e-09	3.04387e-08
ZNF680	-5.68035	1.80691e-09	3.07267e-08
RNPC3	-2.97777	1.80766e-09	3.07267e-08
DPP4	-2.2128	1.8267e-09	3.10307e-08
PPP1R7	-1.63789	1.88579e-09	3.20142e-08
NSD1	-2.22324	1.90838e-09	3.23772e-08
ZNF83	-2.64934	1.93361e-09	3.27844e-08
IQCK	-28.9153	1.95997e-09	3.32103e-08
ERBIN	-2.69998	1.96238e-09	3.32301e-08
PAK1	-2.49433	1.9648e-09	3.325e-08
MRPS33	-1.37001	1.96964e-09	3.33109e-08
WBP2	-1.62133	1.98058e-09	3.34747e-08
MAF1	-1.96541	1.99403e-09	3.36806e-08
SRSF6	-1.53842	2.00797e-09	3.38948e-08
COX14	-1.20827	2.03407e-09	3.43137e-08
CLDN10	-2.94216	2.06345e-09	3.47874e-08
KDSR	-2.28472	2.09324e-09	3.52675e-08
MTRNR2L8	-1.79997	2.09882e-09	3.53392e-08
MFAP1	-2.69206	2.17402e-09	3.65823e-08
MAP2	-2.67811	2.24862e-09	3.78138e-08
DTX4	-4.25114	2.26152e-09	3.8007e-08
KLF5	-1.33962	2.27962e-09	3.8287e-08
TMEM141	-1.07966	2.35246e-09	3.94855e-08
RBM17	-1.28041	2.41078e-09	4.04391e-08
NT5C	-1.56429	2.41767e-09	4.05294e-08
SPEN	-3.51875	2.4806e-09	4.15583e-08
BNIP3	-1.78515	2.50295e-09	4.19064e-08
PDXDC1	-3.64794	2.51215e-09	4.20341e-08
RBM5	-3.28731	2.54928e-09	4.26287e-08
CRIP2	-1.42641	2.59327e-09	4.33372e-08
APEX1	-1.13752	2.60809e-09	4.35578e-08
KLK11	-4.83552	2.62407e-09	4.37973e-08
BOD1	-2.01924	2.68675e-09	4.48155e-08
NOL7	-1.09614	2.71091e-09	4.51903e-08
CLIP4	-4.53245	2.73973e-09	4.56423e-08
C9orf78	-1.60538	2.74866e-09	4.57625e-08
CLPTM1L	-2.04375	2.83835e-09	4.72163e-08
PRICKLE1	-4.57967	2.83951e-09	4.72163e-08
DDB1	-2.4076	2.86035e-09	4.75333e-08
ZC3H6	-5.09833	2.91251e-09	4.83701e-08
PSMC3	-1.16866	2.92673e-09	4.85762e-08
STT3B	-3.06067	2.93685e-09	4.87139e-08
ZC3H14	-3.52554	2.97102e-09	4.92501e-08
ATXN7L3B	-2.61917	3.01412e-09	4.99337e-08
IGFBP7	-2.78557	3.02024e-09	5.00041e-08
VEZF1	-2.63012	3.04855e-09	5.04415e-08
NECTIN2	-1.36439	3.18496e-09	5.26659e-08
PNPLA2	-2.45189	3.39665e-09	5.61318e-08
LCN6	-29.274	3.40284e-09	5.61993e-08
ATP5PO	-1.15658	3.54533e-09	5.85165e-08
EFR3A	-1.80582	3.60743e-09	5.95048e-08
IKBIP	-3.68523	3.6191e-09	5.96605e-08
AC100810.1	-3.66806	3.65212e-09	6.01677e-08
XRCC5	-1.12288	3.73784e-09	6.15421e-08
CDK5RAP3	-2.16078	3.75597e-09	6.18026e-08
SMARCC2	-3.37865	3.78257e-09	6.22021e-08
BRWD1	-5.34524	3.86659e-09	6.35313e-08
PKIG	-2.71708	3.86815e-09	6.35313e-08
SMCO4	-2.36086	3.90102e-09	6.39926e-08
HSPB11	-2.19989	3.90102e-09	6.39926e-08
CFH	-4.49525	3.92072e-09	6.42762e-08
MOCS2	-2.47437	3.97478e-09	6.51226e-08
MPV17	-2.1482	3.9852e-09	6.52533e-08
MANBAL	-2.23039	4.02227e-09	6.58201e-08
FMR1	-3.84626	4.04012e-09	6.60718e-08
CRELD1	-3.61887	4.04419e-09	6.60979e-08
NMT1	-1.63268	4.07605e-09	6.6578e-08
AL162231.1	-4.59667	4.07934e-09	6.6591e-08
SERPINB6	-1.14144	4.09578e-09	6.68187e-08
IMP3	-1.73504	4.10073e-09	6.68314e-08
SNX14	-3.54557	4.10156e-09	6.68314e-08
ARSD	-2.576	4.11561e-09	6.70195e-08
NOTCH2	-4.00408	4.18236e-09	6.80651e-08
IGF2R	-2.44031	4.18573e-09	6.80785e-08
SH2D4A	-2.45467	4.29913e-09	6.98805e-08
FOXE1	-4.84419	4.39165e-09	7.1341e-08
EPHA4	-28.9302	4.41287e-09	7.16421e-08
SRP54	-2.58802	4.43507e-09	7.1959e-08
CTBS	-3.93457	4.47621e-09	7.25825e-08
CWF19L2	-2.74832	4.61852e-09	7.48447e-08
SAR1B	-2.15877	4.67068e-09	7.5644e-08
HADHA	-1.30481	4.81707e-09	7.79677e-08
PSMA2	-1.38704	4.82286e-09	7.80143e-08
ATP5MC2	-1.50195	5.02189e-09	8.11848e-08
VPS4B	-2.09768	5.04405e-09	8.14937e-08
ATP1B3	-1.21727	5.08661e-09	8.21316e-08
NF1	-2.49361	5.10291e-09	8.23452e-08
TMC4	-2.21656	5.21117e-09	8.40416e-08
GLB1	-3.09299	5.24147e-09	8.44792e-08
PHF14	-1.75037	5.38799e-09	8.67884e-08
VPS51	-2.02986	5.40307e-09	8.6979e-08
TRIP6	-1.34017	5.53186e-09	8.89987e-08
COPS2	-2.2255	5.60295e-09	9.00884e-08
COPZ1	-1.23801	5.65235e-09	9.08279e-08
MAP1LC3B	-1.14099	5.66137e-09	9.09184e-08
WWC2	-3.30417	5.71354e-09	9.17012e-08
METTL7B	-3.76372	5.76273e-09	9.24352e-08
ATXN10	-2.04328	5.77999e-09	9.26565e-08
DMAC1	-1.20496	5.78806e-09	9.27303e-08
DCTN2	-1.64192	5.94586e-09	9.52014e-08
TCEA1	-1.07958	5.9982e-09	9.59819e-08
RILPL2	-3.98875	6.17015e-09	9.86745e-08
PERP	-1.30686	6.18737e-09	9.88907e-08
CEBPZOS	-3.8163	6.20092e-09	9.90481e-08
EIF5	-1.16831	6.25668e-09	9.98791e-08
SLC39A7	-1.55123	6.32549e-09	1.00917e-07
MZT2A	-1.08658	6.44224e-09	1.02698e-07
FAM162A	-1.10368	6.4448e-09	1.02698e-07
GCLM	-2.28533	6.44864e-09	1.02698e-07
OSGEP	-3.50808	6.46147e-09	1.02842e-07
RABAC1	-1.07995	6.56499e-09	1.04427e-07
ARID4A	-2.35695	6.70464e-09	1.06585e-07
TRMT112	-1.27835	6.79036e-09	1.07884e-07
THUMPD1	-3.32391	6.8826e-09	1.09284e-07
LRP4	-28.8618	7.0135e-09	1.11297e-07
SNHG9	-2.4196	7.05115e-09	1.11828e-07
MYCBP2	-1.64303	7.08197e-09	1.1225e-07
ATP5MD	-1.3072	7.09461e-09	1.12384e-07
RAB5A	-2.2431	7.10728e-09	1.12518e-07
MSRB2	-1.47816	7.25239e-09	1.14747e-07
LUC7L	-2.54482	7.26101e-09	1.14816e-07
VPS13D	-3.04977	7.39452e-09	1.16858e-07
SMARCA2	-3.41567	7.40037e-09	1.16881e-07
OCIAD2	-1.26513	7.52445e-09	1.18771e-07
SIAE	-2.95532	7.55279e-09	1.19148e-07
PPIC	-1.25909	7.61883e-09	1.20119e-07
RING1	-3.67332	7.66872e-09	1.20834e-07
PEX2	-2.77912	7.70978e-09	1.2141e-07
ANO6	-3.00044	7.86528e-09	1.23786e-07
DNAJB2	-2.47633	7.89331e-09	1.24154e-07
RYR1	-28.8355	7.96854e-09	1.25263e-07
ID3	-2.10116	7.99377e-09	1.25586e-07
MYOF	-2.75291	8.07311e-09	1.26758e-07
H2AFY	-1.10009	8.09387e-09	1.2701e-07
PUM1	-2.4409	8.10346e-09	1.27086e-07
AL157714.2	-28.8891	8.17418e-09	1.2807e-07
TIMM10	-1.71308	8.17579e-09	1.2807e-07
RBM6	-2.33285	8.36184e-09	1.30908e-07
VTI1B	-1.57614	8.72227e-09	1.3647e-07
BAG1	-1.19223	8.79476e-09	1.37524e-07
EIF4E	-1.67777	8.84341e-09	1.38204e-07
POLR3GL	-2.25859	9.04065e-09	1.41204e-07
MXI1	-2.38478	9.10316e-09	1.42097e-07
CRYAB	-1.58155	9.24944e-09	1.44297e-07
MAP9	-3.27406	9.30236e-09	1.45038e-07
TRIM8	-2.77734	9.33536e-09	1.45467e-07
SMARCA1	-2.45022	9.36663e-09	1.4587e-07
MRNIP	-4.64531	9.68117e-09	1.5068e-07
PTPN13	-4.51019	9.68878e-09	1.50711e-07
SRP68	-2.72815	9.72311e-09	1.51157e-07
PHLDA1	-1.26543	9.82681e-09	1.52681e-07
EPS8L1	-2.86987	9.83454e-09	1.52712e-07
PDCD7	-1.80555	9.9472e-09	1.54372e-07
SMC3	-1.67656	1.00493e-08	1.55837e-07
ELP2	-3.36073	1.00532e-08	1.55837e-07
KIAA1109	-3.59563	1.00651e-08	1.5593e-07
IPO7	-1.90966	1.01364e-08	1.56945e-07
ENPP5	-28.8384	1.02726e-08	1.58961e-07
NDUFB5	-1.11171	1.02847e-08	1.59056e-07
C1orf122	-1.13713	1.03049e-08	1.59276e-07
CDC26	-3.27767	1.04966e-08	1.62146e-07
MUM1	-6.02168	1.06083e-08	1.63777e-07
CBX1	-2.4757	1.06918e-08	1.64971e-07
MAP4	-1.70547	1.09977e-08	1.69593e-07
DNAJA2	-2.04347	1.10755e-08	1.70694e-07
NSA2	-1.23235	1.11888e-08	1.72341e-07
ZMAT1	-3.94908	1.12064e-08	1.72512e-07
POLR2F	-1.14362	1.13033e-08	1.73904e-07
KMT5B	-3.42118	1.17037e-08	1.7996e-07
TTC17	-2.82333	1.18649e-08	1.82265e-07
ZFR	-1.74708	1.18672e-08	1.82265e-07
PDE1A	-4.14671	1.20564e-08	1.85066e-07
ZFP36L2	-1.26966	1.20753e-08	1.85249e-07
ARMC10	-1.7699	1.22343e-08	1.87581e-07
MACROD1	-2.09261	1.22894e-08	1.88317e-07
SCAPER	-3.20639	1.23857e-08	1.89685e-07
FAM173A	-1.78118	1.2405e-08	1.89872e-07
KIDINS220	-2.10632	1.2422e-08	1.90023e-07
YWHAQ	-1.06573	1.24706e-08	1.90657e-07
DSG2	-1.46171	1.25291e-08	1.91443e-07
FNBP1L	-1.81615	1.25707e-08	1.91969e-07
RAD21	-1.25928	1.29035e-08	1.96939e-07
FCGRT	-1.03532	1.3035e-08	1.98831e-07
POGZ	-2.53333	1.30935e-08	1.99611e-07
AAMP	-1.47474	1.31626e-08	2.00549e-07
DCBLD2	-2.25982	1.34188e-08	2.04337e-07
WDR73	-4.08024	1.34607e-08	2.04858e-07
POLR2B	-3.48316	1.34686e-08	2.04861e-07
PHF1	-4.70402	1.36215e-08	2.0707e-07
OBSL1	-3.10984	1.38486e-08	2.10403e-07
BEX5	-28.8633	1.38999e-08	2.11063e-07
SEC31A	-1.55298	1.39867e-08	2.1226e-07
TMED7	-2.22059	1.40357e-08	2.12883e-07
STMP1	-1.20329	1.44847e-08	2.19569e-07
RPS26	0.013528	1.45836e-08	2.20942e-07
UBA2	-3.26604	1.46034e-08	2.21117e-07
RAB11A	-1.08941	1.47287e-08	2.22889e-07
MLLT6	-1.91395	1.47861e-08	2.2363e-07
SF3B2	-1.06247	1.49013e-08	2.25246e-07
ANAPC13	-1.88634	1.49245e-08	2.25468e-07
CALCOCO1	-3.39286	1.49942e-08	2.26393e-07
FAF1	-28.766	1.53653e-08	2.31865e-07
ESF1	-1.69299	1.61156e-08	2.43052e-07
ZMAT2	-1.67411	1.62504e-08	2.44946e-07
PDIA6	-1.41134	1.64913e-08	2.48437e-07
SGMS1	-3.27806	1.65072e-08	2.48538e-07
FBXL15	-2.80041	1.66227e-08	2.50135e-07
CHTOP	-2.44271	1.67065e-08	2.51255e-07
SLC35F5	-3.28929	1.67194e-08	2.51308e-07
HYI	-1.57685	1.68233e-08	2.52727e-07
SPATS2L	-1.03004	1.73385e-08	2.60321e-07
SKIL	-2.21842	1.78621e-08	2.68032e-07
EMC6	-1.52321	1.79659e-08	2.69438e-07
EPRS	-2.0964	1.80772e-08	2.70956e-07
METTL23	-2.52847	1.84259e-08	2.76028e-07
ATP2B1	-2.27231	1.84651e-08	2.7646e-07
WDR60	-2.09576	1.86153e-08	2.78553e-07
SWI5	-1.90853	1.86909e-08	2.79527e-07
SPG7	-1.72867	1.87667e-08	2.80505e-07
CCT3	-0.985313	1.8861e-08	2.81757e-07
MORN2	-2.4629	1.91468e-08	2.85866e-07
SYNCRIP	-1.08343	1.91985e-08	2.86478e-07
SH3GLB1	-1.67829	1.93321e-08	2.88312e-07
IMMP2L	-3.92889	1.95757e-08	2.91782e-07
MIDN	-1.84045	1.95984e-08	2.91957e-07
TP53I13	-2.42797	1.98452e-08	2.9547e-07
SAMD4A	-6.03557	2.0192e-08	3.00465e-07
CLTC	-1.46277	2.02972e-08	3.01863e-07
SEPT7	-1.05465	2.03793e-08	3.02916e-07
HTATSF1	-3.7945	2.04697e-08	3.04091e-07
ZNF274	-2.88893	2.04855e-08	3.04156e-07
TFG	-1.24666	2.08431e-08	3.09294e-07
OARD1	-2.01768	2.09757e-08	3.1109e-07
HSD17B8	-3.27169	2.10889e-08	3.12595e-07
GANAB	-2.00742	2.13992e-08	3.17018e-07
NUDT14	-1.37773	2.1498e-08	3.18307e-07
WDR61	-1.90229	2.16722e-08	3.20707e-07
RRAGA	-1.76347	2.18183e-08	3.22691e-07
ACIN1	-2.02976	2.21347e-08	3.2719e-07
DLG1	-3.11962	2.23309e-08	3.29908e-07
CBX3	-1.05417	2.23566e-08	3.30106e-07
POLE4	-1.89195	2.23996e-08	3.30558e-07
FRA10AC1	-1.9505	2.24555e-08	3.312e-07
AIP	-1.68128	2.30621e-08	3.3996e-07
COMMD1	-2.00824	2.35444e-08	3.46878e-07
PLEKHA5	-2.42125	2.42351e-08	3.56857e-07
GABARAPL1	-2.97722	2.43048e-08	3.57686e-07
CFAP298	-1.85596	2.44213e-08	3.59204e-07
RNF144B	-3.90142	2.49741e-08	3.67133e-07
BCAS2	-2.27588	2.52044e-08	3.70314e-07
NUCB2	-1.69604	2.52912e-08	3.71387e-07
MGST2	-1.48871	2.54659e-08	3.73684e-07
ADAR	-1.50671	2.54756e-08	3.73684e-07
ZSCAN16-AS1	-4.41712	2.55048e-08	3.73908e-07
SLC39A1	-1.49085	2.56368e-08	3.75636e-07
LSM8	-1.60306	2.56907e-08	3.76221e-07
CCDC59	-1.5803	2.58977e-08	3.79044e-07
BIRC2	-2.35544	2.61962e-08	3.83203e-07
SRSF7	-1.16088	2.64374e-08	3.8652e-07
PSMB6	-1.05297	2.69468e-08	3.93753e-07
AGR3	6.39891	2.71947e-08	3.97159e-07
DYNLL1	0.620974	2.72466e-08	3.977e-07
PTPRG	-4.6462	2.85492e-08	4.16486e-07
TMEM14A	-2.87243	2.86746e-08	4.18086e-07
MAPK1IP1L	-3.29398	2.89048e-08	4.21214e-07
TMEM107	-2.46916	2.90262e-08	4.22752e-07
SMIM37	-1.48086	2.90926e-08	4.23488e-07
COPS4	-2.82496	2.92091e-08	4.24953e-07
USP9X	-3.27546	2.93931e-08	4.27399e-07
CTSF	-4.52521	2.94716e-08	4.28306e-07
ZDHHC4	-1.99319	2.95614e-08	4.29379e-07
HMGCL	-2.39797	3.04054e-08	4.41398e-07
CLIC1	0.59429	3.05735e-08	4.43597e-07
UQCR10	-1.23835	3.07074e-08	4.453e-07
FAM96A	-1.65456	3.08713e-08	4.47433e-07
CTNND1	-1.38741	3.12787e-08	4.53092e-07
TINAGL1	-2.51756	3.14873e-08	4.55867e-07
ACTN4	-1.00467	3.2097e-08	4.64443e-07
AGTRAP	-1.47336	3.2986e-08	4.77049e-07
KANK2	-5.89869	3.33951e-08	4.82705e-07
CAPZA1	-1.70401	3.36557e-08	4.86208e-07
SMIM20	-2.28681	3.42022e-08	4.93837e-07
COX4I1	-0.0218293	3.44689e-08	4.97419e-07
AKR1C3	6.11536	3.46456e-08	4.99699e-07
C19orf33	-1.25909	3.46915e-08	5.00093e-07
ZNF580	-2.22395	3.47573e-08	5.00771e-07
FLOT1	-1.2984	3.5281e-08	5.08043e-07
APOPT1	-1.69488	3.5388e-08	5.0931e-07
PPM1K	-3.6906	3.6187e-08	5.20528e-07
GNAQ	-2.008	3.62281e-08	5.20839e-07
SRP19	-1.72004	3.66137e-08	5.26101e-07
UBQLN2	-4.45983	3.67108e-08	5.27212e-07
SUPT16H	-1.7814	3.67594e-08	5.27627e-07
SYCE1L	-4.10726	3.68568e-08	5.28742e-07
ATP6V0A1	-2.50368	3.68777e-08	5.28758e-07
IFT20	-2.282	3.71576e-08	5.32486e-07
IKZF2	-28.7446	3.73829e-08	5.35428e-07
C2orf74	-2.57708	3.75883e-08	5.38082e-07
AMD1	-1.27629	3.80311e-08	5.44129e-07
LIPG	-3.87537	3.83991e-08	5.49101e-07
VGLL4	-1.33584	3.85298e-08	5.50676e-07
POLK	-3.19877	3.86026e-08	5.51422e-07
JKAMP	-2.30664	3.86318e-08	5.51544e-07
NFATC3	-2.42364	3.90128e-08	5.56686e-07
BFAR	-1.91453	3.93083e-08	5.60605e-07
SRSF1	-1.61005	3.96584e-08	5.65296e-07
PCBP1	-1.01438	4.04971e-08	5.76944e-07
PALLD	-1.96059	4.11433e-08	5.85838e-07
DDX46	-1.03708	4.15326e-08	5.91067e-07
SAT1	-2.09506	4.18624e-08	5.95444e-07
EMD	-2.47068	4.22266e-08	6.00304e-07
ANAPC5	-1.57772	4.26339e-08	6.05772e-07
MICU2	-2.22424	4.2658e-08	6.05793e-07
TNKS2	-4.49135	4.34518e-08	6.16739e-07
MED28	-1.53164	4.35991e-08	6.18502e-07
FAM172A	-5.9464	4.36976e-08	6.19571e-07
SRPRA	-2.26819	4.46275e-08	6.32419e-07
MBD4	-2.74506	4.48208e-08	6.34822e-07
IRF2BP2	-1.21656	4.5108e-08	6.38553e-07
WDR13	-1.97829	4.57909e-08	6.47878e-07
C11orf49	-4.30911	4.67551e-08	6.60821e-07
SGK3	-4.29591	4.67551e-08	6.60821e-07
IFT43	-3.00174	4.67902e-08	6.60968e-07
XPA	-2.3842	4.71604e-08	6.65744e-07
FAM20A	-6.13518	4.71781e-08	6.65744e-07
SLBP	-2.30289	4.83425e-08	6.81816e-07
CREB3	-2.35407	4.83969e-08	6.82223e-07
BLOC1S2	-1.84076	4.85969e-08	6.84682e-07
BUD23	-1.11323	4.98606e-08	7.02116e-07
CBR1	-2.27505	5.00008e-08	7.03721e-07
SUGP2	-3.34704	5.07745e-08	7.14233e-07
WTAP	-1.29244	5.10031e-08	7.17072e-07
TMEM248	-2.07433	5.27497e-08	7.41239e-07
ZNF462	-3.9013	5.36647e-08	7.537e-07
CDK13	-2.38331	5.55618e-08	7.79935e-07
MDFIC	-4.03483	5.56241e-08	7.80399e-07
SCARA3	-4.05647	5.57696e-08	7.81622e-07
BAD	-1.48702	5.57696e-08	7.81622e-07
CUX1	-2.48039	5.62504e-08	7.87948e-07
PAXX	-1.3342	5.73203e-08	8.02514e-07
NUDCD2	-2.03001	5.75238e-08	8.04942e-07
STRAP	-1.16389	5.87155e-08	8.21189e-07
PIAS1	-3.09465	5.89567e-08	8.24131e-07
SGCE	-2.66721	5.93203e-08	8.28781e-07
MIGA1	-5.92093	6.04467e-08	8.44077e-07
MSMO1	-2.31969	6.07061e-08	8.47257e-07
RPAIN	-1.91497	6.10915e-08	8.52192e-07
FAAP20	-1.11602	6.13993e-08	8.56039e-07
SNAP23	-2.65966	6.25988e-08	8.72178e-07
DCTN6	-1.46189	6.26221e-08	8.72178e-07
FNTA	-1.50974	6.2692e-08	8.72698e-07
NPTN	-2.35609	6.27854e-08	8.73543e-07
IMPDH2	-1.01786	6.31836e-08	8.78626e-07
LYRM2	-2.15903	6.3419e-08	8.81441e-07
SLC2A3	-2.83615	6.38804e-08	8.87394e-07
PMF1	-1.36358	6.46807e-08	8.97913e-07
PLRG1	-2.68491	6.47048e-08	8.97913e-07
MAGEH1	-28.7628	6.51753e-08	9.03973e-07
ORAI2	-3.38109	6.53814e-08	9.06061e-07
JUND	-1.5775	6.53935e-08	9.06061e-07
TMEM134	-1.06031	6.5576e-08	9.08118e-07
DDX6	-1.33029	6.57711e-08	9.10349e-07
PHB2	-1.034	6.60649e-08	9.13943e-07
ATP6V1F	-0.949318	6.68172e-08	9.23873e-07
SECISBP2L	-3.84998	6.77537e-08	9.36337e-07
ZBTB4	-5.44587	6.82329e-08	9.42474e-07
BOD1L1	-1.50135	6.84484e-08	9.44963e-07
PKN2	-1.46548	7.13897e-08	9.8506e-07
RALBP1	-1.19683	7.24552e-08	9.99247e-07
STOM	-2.63001	7.31831e-08	1.00862e-06
PRPF8	-2.74094	7.32102e-08	1.00862e-06
CCDC25	-1.57335	7.34137e-08	1.0109e-06
FGFRL1	-28.6667	7.34544e-08	1.01094e-06
LCA5	-4.63372	7.37814e-08	1.01492e-06
TSG101	-1.73511	7.41783e-08	1.01986e-06
UBA1	-2.29456	7.43569e-08	1.02126e-06
SMIM29	-3.952	7.43432e-08	1.02126e-06
CDC27	-2.27161	7.52423e-08	1.03289e-06
METTL15	-3.51573	7.84223e-08	1.07584e-06
RIF1	-3.58777	7.84512e-08	1.07584e-06
RER1	-0.915135	7.94718e-08	1.08928e-06
CYB5R1	-4.40176	8.08326e-08	1.10736e-06
OTUB1	-2.10435	8.11314e-08	1.11089e-06
NDUFS7	-1.08195	8.11913e-08	1.11114e-06
PPL	-2.72187	8.23525e-08	1.12645e-06
PTRHD1	-1.21615	8.26415e-08	1.12983e-06
PABPC1	-1.42316	8.31918e-08	1.13677e-06
SUCLG2	-2.72753	8.37611e-08	1.14396e-06
PHF20L1	-1.82346	8.45831e-08	1.1546e-06
AGPAT2	-0.911247	8.52086e-08	1.16255e-06
GXYLT2	-3.54633	8.54286e-08	1.16496e-06
PDHB	-3.09344	8.58703e-08	1.16979e-06
DDIT3	-1.18823	8.58703e-08	1.16979e-06
PSMA1	-0.942518	8.63777e-08	1.1761e-06
DGUOK	-1.36823	8.67922e-08	1.18114e-06
WASL	-2.61377	8.71764e-08	1.1856e-06
TACC1	-1.88434	8.72085e-08	1.1856e-06
SIGIRR	-2.70048	8.83879e-08	1.20103e-06
COPRS	-1.0732	8.86974e-08	1.20462e-06
SLC22A17	-4.32138	8.88607e-08	1.20561e-06
GNG12	-1.78869	8.88607e-08	1.20561e-06
MARCH5	-3.93731	8.91882e-08	1.20944e-06
CISD2	-1.4427	9.05099e-08	1.22674e-06
UQCRC1	-1.18594	9.11779e-08	1.23517e-06
ARFGEF1	-3.9538	9.1312e-08	1.23636e-06
C19orf24	-1.10604	9.16482e-08	1.24029e-06
COPS6	-0.917652	9.21718e-08	1.24674e-06
PDCD6	-0.928791	9.24601e-08	1.25001e-06
BRD4	-1.19407	9.26982e-08	1.25196e-06
C14orf119	-1.29243	9.26982e-08	1.25196e-06
VCL	-2.08848	9.29369e-08	1.25392e-06
NUDT16L1	-2.41311	9.29369e-08	1.25392e-06
CCS	-1.49076	9.30394e-08	1.25467e-06
LYST	-28.7141	9.31762e-08	1.25588e-06
UFSP2	-2.80273	9.34504e-08	1.25895e-06
EIF3J	-1.15152	9.37943e-08	1.26294e-06
ATP6V1A	-3.15252	9.38977e-08	1.26353e-06
NRCAM	-5.5238	9.39321e-08	1.26353e-06
APPL1	-2.57838	9.42085e-08	1.26661e-06
SLC38A2	-1.47492	9.4451e-08	1.26923e-06
TRIM33	-3.96982	9.4694e-08	1.27186e-06
LARP1	-1.53925	9.53043e-08	1.27941e-06
DAP	-1.28032	9.63418e-08	1.29269e-06
CLNS1A	-0.977729	9.65187e-08	1.29407e-06
UBTF	-2.51272	9.65895e-08	1.29407e-06
DERL1	-1.66233	9.65895e-08	1.29407e-06
BSDC1	-3.59987	9.80892e-08	1.3135e-06
LNPEP	-4.20477	9.99405e-08	1.33762e-06
[truncated: 24,756 more rows]

## Sheet: NORM_vs_Rest_DEG
	names	logfoldchanges	pvals	pvals_adj
0	TFF3	6.57344	1.65513e-131	4.42831e-127
26754	APOE	-7.92402	3.25907e-130	4.35982e-126
1	TPO	5.28976	3.82344e-122	3.40987e-118
2	NUPR1	5.3599	6.76119e-122	4.52239e-118
26753	TIMP1	-3.95213	6.05131e-120	3.23806e-116
3	MT1E	3.77401	3.65396e-119	1.62936e-115
4	MT1F	4.65987	6.23585e-117	2.38343e-113
26752	APOC1	-8.03947	8.35981e-117	2.79583e-113
5	MT1G	7.52432	3.69421e-116	1.09821e-112
26751	SERPINA1	-4.61369	9.73507e-114	2.60462e-110
26750	MDK	-4.0108	3.94384e-106	9.59249e-103
26749	FN1	-5.74951	2.02109e-105	4.50618e-102
6	CHCHD10	3.14695	1.02335e-104	2.10614e-101
7	MT1X	2.41951	2.99511e-100	5.72387e-97
26748	TACSTD2	-4.07733	1.75803e-99	3.13574e-96
8	MT2A	2.31668	3.56913e-94	5.96826e-91
26747	LGALS3	-3.08057	2.35886e-93	3.71243e-90
26746	TMSB4X	-1.78041	9.48395e-93	1.40968e-89
26745	GSN	-2.71127	4.44614e-92	6.26087e-89
26744	IGFBP6	-6.64114	8.37239e-91	1.12002e-87
26743	ZCCHC12	-7.07359	3.20847e-90	4.08774e-87
26742	NPC2	-1.09857	9.0943e-90	1.10599e-86
9	CD24	0.913131	2.32273e-89	2.70194e-86
26741	CST6	-3.19625	1.84924e-86	2.06151e-83
26740	TSC22D1	-2.19419	4.23917e-86	4.53675e-83
10	SLC26A4-AS1	4.77755	3.33318e-85	3.42997e-82
26739	CAMK2N1	-4.40306	1.67725e-82	1.66203e-79
11	PRDX1	0.943335	7.70744e-82	7.36474e-79
26738	DUSP6	-3.32762	8.25409e-82	7.61511e-79
26737	CTSH	-3.73858	6.99659e-80	6.23979e-77
12	CRYAB	2.56365	1.65668e-78	1.42982e-75
26736	APLP2	-1.08578	1.0162e-77	8.49636e-75
26735	LY6E	-3.51736	1.08987e-77	8.83617e-75
13	GPX3	1.3908	9.16685e-75	7.2135e-72
26734	ARMCX3	-2.69807	2.59594e-74	1.98441e-71
26733	NEAT1	-1.5561	6.32856e-73	4.70335e-70
26732	PRSS23	-3.94472	3.64039e-70	2.63239e-67
26731	CCND1	-2.28431	4.58394e-70	3.22746e-67
26730	C4orf48	-2.82886	6.62015e-69	4.54159e-66
14	ATP5ME	1.23124	5.03636e-68	3.36869e-65
26729	PROS1	-5.09633	1.93847e-67	1.26497e-64
26728	LRRK2	-6.89353	1.28825e-65	8.20645e-63
26727	TESC	-4.17349	2.06882e-65	1.28724e-62
26726	TMEM98	-2.67628	9.0298e-65	5.49073e-62
15	NDUFB2	0.915387	1.05746e-64	6.28718e-62
16	DSTN	0.747355	1.9278e-64	1.12127e-61
26725	MET	-3.54905	2.60281e-64	1.48166e-61
17	NDUFA1	1.42736	5.18587e-64	2.89058e-61
18	ID3	2.61555	1.0087e-62	5.50771e-60
19	SOD3	3.95538	1.21046e-62	6.47719e-60
26724	QPCT	-5.14342	1.29575e-62	6.79762e-60
26723	SLC34A2	-4.91271	1.60248e-62	8.24507e-60
26722	IGFBP5	-1.62412	9.63716e-61	4.86495e-58
20	ID4	1.43575	3.38523e-60	1.67726e-57
21	MIF	1.55957	4.81004e-60	2.33987e-57
26721	MXRA8	-3.88556	3.58199e-59	1.71136e-56
26720	PDLIM4	-3.36017	2.70882e-58	1.27148e-55
26719	PDE5A	-4.11746	4.03745e-58	1.86245e-55
26718	EPS8	-3.61382	4.93983e-58	2.24009e-55
22	ACTB	0.716018	2.51511e-57	1.12153e-54
26717	NELL2	-4.52295	2.73146e-57	1.19803e-54
26716	DHRS3	-2.03968	3.50647e-57	1.51315e-54
23	PEBP1	0.538145	5.52197e-57	2.34508e-54
24	NDUFB1	1.36633	5.76069e-57	2.40824e-54
25	GCSH	1.7762	1.16819e-56	4.80844e-54
26	CRABP1	6.30095	2.3146e-56	9.3829e-54
27	ATP5F1E	0.575795	6.53472e-56	2.6095e-53
26715	GGCT	-2.62884	1.50903e-55	5.93735e-53
26714	SDC4	-2.51155	2.20402e-55	8.54618e-53
26713	SCG5	-4.41329	3.82994e-55	1.46386e-52
28	IYD	2.41744	1.41954e-54	5.34926e-52
26712	ZFP36L1	-1.63069	1.47268e-54	5.47244e-52
26711	MPZL2	-2.55635	4.61578e-54	1.69171e-51
30	SLC26A7	2.23677	6.70385e-54	2.39149e-51
29	KRT7	1.08325	6.64228e-54	2.39149e-51
26710	PLD3	-2.13311	3.5404e-52	1.24636e-49
26709	ENTPD1	-5.33849	5.65537e-52	1.96506e-49
31	COX8A	1.04567	2.09792e-51	7.19612e-49
32	MYL6	0.536225	1.05658e-50	3.57834e-48
26708	C2orf40	-1.17643	1.08693e-50	3.63509e-48
26707	XIST	-1.75303	1.2953e-50	4.27848e-48
33	FHL1	2.5903	2.3549e-50	7.68358e-48
34	TG	0.567971	5.30388e-50	1.7097e-47
26706	CHPT1	-1.80281	6.69005e-50	2.13086e-47
35	ALDH1A1	2.36929	7.16596e-50	2.25559e-47
36	GNAS	0.620848	4.02821e-49	1.25319e-46
37	COX7B	1.27592	6.06181e-49	1.86418e-46
38	PPIA	0.69061	8.97965e-49	2.73012e-46
39	OTOS	3.95855	2.271e-48	6.82703e-46
40	PCP4	1.78346	5.7353e-48	1.70498e-45
26705	DAPK2	-2.16926	7.69415e-48	2.26216e-45
41	CYCS	1.79138	8.83027e-48	2.56798e-45
26704	SOX4	-2.08733	4.47952e-47	1.2887e-44
26703	FRMD3	-3.78635	1.12281e-46	3.19583e-44
42	BEX3	0.929789	1.47362e-46	4.15019e-44
43	SERF2	0.480773	1.55126e-46	4.32332e-44
26702	MTUS1	-3.47554	1.60069e-46	4.4151e-44
26701	ITM2C	-2.39669	5.22038e-46	1.42522e-43
44	COX6C	0.773677	6.78946e-46	1.83487e-43
45	GSTP1	0.488999	8.58408e-46	2.29667e-43
26700	TUSC3	-5.59092	8.99731e-46	2.3834e-43
46	RPS26	0.730824	3.12139e-45	8.18754e-43
47	ATP5PD	1.26426	3.57707e-45	9.29169e-43
26699	GABRB2	-6.81103	4.64074e-45	1.19387e-42
26698	CD55	-2.49615	9.36515e-45	2.38633e-42
48	SLC26A4	3.38597	1.30755e-44	3.30033e-42
49	GLUL	1.30632	1.48969e-44	3.72493e-42
26697	PNISR	-1.46328	1.55766e-44	3.85881e-42
50	MTCH1	0.994525	3.36219e-44	8.25279e-42
51	IFITM3	2.11087	4.55295e-44	1.1074e-41
26696	ARHGDIB	-3.17931	8.55622e-44	2.06236e-41
52	PRDX5	0.611151	1.64158e-43	3.92146e-41
53	FKBP1A	1.42787	2.17225e-43	5.14323e-41
26695	NRP2	-4.51606	5.16409e-43	1.21197e-40
54	CKB	1.79206	1.78931e-42	4.16288e-40
26694	PRDM1	-3.50531	2.41877e-42	5.57881e-40
26693	ST3GAL5	-1.99601	2.50826e-42	5.73577e-40
26692	LONRF2	-3.41075	2.547e-41	5.775e-39
26691	DUSP5	-3.61542	6.99415e-41	1.57251e-38
26690	MFGE8	-3.073	9.11857e-41	2.03306e-38
26689	CLU	-0.462531	9.70106e-41	2.14506e-38
26688	SRRM2	-1.311	1.1754e-40	2.57769e-38
26687	KRT19	-2.26355	1.9548e-40	4.2521e-38
26686	TCERG1L	-3.57492	2.3348e-40	5.0377e-38
26685	BHLHE41	-2.03825	8.3669e-40	1.79085e-37
26684	CLDN1	-3.4251	2.09975e-39	4.45864e-37
55	MZT2B	0.737763	3.62908e-39	7.64536e-37
56	UQCR10	0.957915	4.65974e-39	9.73994e-37
26683	IGSF1	-4.72357	5.9171e-39	1.22723e-36
57	ATP5MD	0.958009	8.38253e-39	1.72519e-36
58	RPL17	1.44623	8.74944e-39	1.78696e-36
26682	PRR15	-6.65778	1.51571e-38	3.07218e-36
59	CALR	0.633911	3.25798e-38	6.55394e-36
60	COX5B	0.663321	4.58924e-38	9.16307e-36
26681	IGF2BP2	-3.8771	7.22947e-38	1.43277e-35
61	HSBP1	1.13514	1.10982e-37	2.18332e-35
26680	CD44	-2.19363	1.41344e-37	2.76033e-35
26679	SNHG7	-1.41906	2.40831e-37	4.66915e-35
26678	PTPRE	-4.98012	3.15161e-37	6.06628e-35
26677	CYP1B1	-30.2269	7.65034e-37	1.46203e-34
26676	ANXA1	-1.1382	1.04077e-36	1.97488e-34
26675	COL8A1	-1.97921	1.22925e-36	2.3161e-34
26674	PCSK1N	-5.7206	1.46124e-36	2.73211e-34
26673	RRBP1	-1.21355	1.47047e-36	2.73211e-34
26672	BASP1	-2.50727	1.61045e-36	2.97155e-34
26671	WSB1	-1.6621	1.63443e-36	2.99515e-34
26670	PERP	-1.46772	3.56215e-36	6.48336e-34
26669	CTSC	-2.56089	4.02824e-36	7.28212e-34
62	TMA7	0.65261	4.68041e-36	8.40432e-34
26668	LGALS1	-2.33763	5.35653e-36	9.55427e-34
63	TCEAL9	1.3936	8.96434e-36	1.58835e-33
26667	TENM1	-7.54377	1.3591e-35	2.39228e-33
64	UQCR11	0.817081	4.09002e-35	7.15218e-33
26666	SLC22A31	-6.46103	8.44023e-35	1.46635e-32
65	COX7C	0.423975	1.03362e-34	1.78417e-32
26665	HSP90AA1	-0.660928	1.54515e-34	2.65003e-32
26664	DSP	-1.69857	1.82053e-34	3.10244e-32
26663	CITED1	-3.83584	2.16036e-34	3.65826e-32
26662	CD151	-1.38972	2.25594e-34	3.79608e-32
66	ATP5MC1	1.32076	2.66989e-34	4.46456e-32
26661	PDLIM1	-1.23096	3.238e-34	5.38091e-32
67	KRT8	0.63749	4.30827e-34	7.11529e-32
26660	FXYD5	-5.54363	4.4762e-34	7.34728e-32
26659	RAB27A	-2.68282	5.82193e-34	9.49792e-32
26658	UACA	-2.02251	1.47083e-33	2.38498e-31
26657	CD47	-1.39389	2.82262e-33	4.54934e-31
26656	TMSB10	-0.480043	3.38747e-33	5.42705e-31
68	EDF1	0.570634	5.62492e-33	8.95802e-31
26655	CADM1	-1.45782	8.3003e-33	1.31405e-30
26654	MACF1	-1.67255	8.66101e-33	1.36309e-30
26653	N4BP2L2	-1.19888	1.00819e-32	1.57743e-30
69	ATOX1	1.18268	1.26827e-32	1.97282e-30
26652	AGR2	-3.18103	2.01372e-32	3.11429e-30
70	COX7A2	0.713091	2.22663e-32	3.42376e-30
71	SORD	1.27224	2.71055e-32	4.14405e-30
72	ATP5MC3	1.03918	2.90771e-32	4.42022e-30
73	SELENBP1	1.70772	2.93183e-32	4.4317e-30
74	MT1H	8.18872	3.26588e-32	4.90891e-30
26651	RCN2	-1.43233	3.84812e-32	5.75175e-30
75	SLC25A5	1.60413	4.56272e-32	6.78198e-30
26650	TIPARP	-2.66094	5.12888e-32	7.58139e-30
26649	PON2	-2.12888	1.01762e-31	1.49596e-29
76	ID1	1.68087	1.73626e-31	2.53845e-29
77	SEC61B	0.854839	2.36545e-31	3.43954e-29
78	UBL5	0.597758	3.0039e-31	4.34429e-29
79	ATP5MPL	0.775659	3.59432e-31	5.17022e-29
26648	AC007325.4	-2.603	3.65734e-31	5.23273e-29
26647	CCND2	-1.61265	7.02344e-31	9.99532e-29
26646	INMT	-30.026	9.81427e-31	1.38932e-28
80	TDRD9	4.26005	4.12108e-30	5.80313e-28
26645	CCDC80	-2.18543	4.61893e-30	6.47012e-28
26644	TNFRSF12A	-1.71421	6.6561e-30	9.2752e-28
26643	SPRY1	-2.98943	7.94998e-30	1.10208e-27
26642	NRIP1	-3.22727	1.53771e-29	2.12069e-27
26641	AKAP9	-1.28271	2.86555e-29	3.93168e-27
81	CHCHD2	0.508765	2.91742e-29	3.98243e-27
82	HSP90B1	0.269191	3.25794e-29	4.42468e-27
26640	NPW	-29.8173	3.57028e-29	4.82439e-27
83	NDUFB3	1.39515	9.34514e-29	1.25643e-26
84	MGST3	0.639566	1.56801e-28	2.09761e-26
85	GSTM3	2.48404	1.99917e-28	2.66109e-26
26639	NPDC1	-2.99608	3.03451e-28	4.01922e-26
86	ATP5F1B	1.07501	3.63736e-28	4.79397e-26
26638	ARL6IP5	-1.34342	4.77438e-28	6.26169e-26
87	NDUFC1	0.796792	5.09064e-28	6.64391e-26
88	TXNL1	0.894955	6.33371e-28	8.22614e-26
89	GABARAP	2.40472	6.65695e-28	8.60419e-26
90	ATP5PF	0.839555	9.11555e-28	1.17253e-25
26637	MACROD2	-5.47122	1.30836e-27	1.67489e-25
91	FCGBP	2.22706	1.52923e-27	1.94831e-25
26636	FUS	-1.0863	1.53797e-27	1.95017e-25
92	HSPA5	0.67938	2.08841e-27	2.63563e-25
93	ACTG1	0.330302	3.55102e-27	4.46044e-25
94	NDUFB4	0.878605	3.90343e-27	4.8802e-25
26635	TTC3	-1.14673	4.45409e-27	5.54275e-25
26634	SLC5A3	-1.62515	6.62061e-27	8.20067e-25
26632	GABPB1-AS1	-2.26628	7.45166e-27	9.14538e-25
26633	CD63	-0.413647	7.45166e-27	9.14538e-25
95	CDK2AP2	1.7717	1.08553e-26	1.32618e-24
96	NDUFA3	0.942789	1.23297e-26	1.49946e-24
26631	IQGAP1	-1.61372	1.80906e-26	2.19011e-24
97	HSPB11	1.71859	2.91789e-26	3.51658e-24
98	MSRB2	1.56261	3.46935e-26	4.16244e-24
99	DIO1	6.11572	3.83498e-26	4.58058e-24
100	COPS9	1.00411	4.89694e-26	5.823e-24
26630	RAD23B	-1.4319	9.4966e-26	1.12425e-23
26629	AKAP13	-1.38236	1.12979e-25	1.33161e-23
101	ATP5F1C	1.00754	1.57046e-25	1.84288e-23
26628	CXCL14	-4.92346	1.70987e-25	1.99772e-23
26627	INHBB	-3.07352	2.44025e-25	2.83865e-23
102	NDUFB7	0.794745	6.08603e-25	7.04899e-23
26626	S100A4	-2.16634	1.144e-24	1.31929e-22
26625	PCSK2	-4.08217	1.30333e-24	1.49659e-22
103	SNRPN	0.728228	1.48196e-24	1.69443e-22
104	MPC1	1.81792	2.14689e-24	2.44425e-22
26624	SF1	-1.40219	3.46438e-24	3.92752e-22
26623	FTX	-2.01992	3.60238e-24	4.06673e-22
105	FTL	0.302295	3.69208e-24	4.15048e-22
106	RPS17	0.853505	3.86346e-24	4.32497e-22
26622	EFHD2	-1.97114	4.20244e-24	4.68485e-22
26621	ARMCX6	-2.29151	4.24737e-24	4.71529e-22
26620	GALNT7	-3.17735	4.27326e-24	4.72442e-22
26619	LINC02471	-5.23216	4.40953e-24	4.85501e-22
26618	SPATS2L	-1.42902	4.71175e-24	5.16652e-22
26617	BAZ2B	-1.78376	6.2179e-24	6.7902e-22
26616	PARP14	-2.10585	6.5495e-24	7.12325e-22
26615	C19orf33	-2.53929	7.18604e-24	7.78391e-22
26614	RAB34	-1.34584	9.39195e-24	1.01323e-21
26613	TMEM87A	-1.35264	9.9606e-24	1.07026e-21
107	MATN2	2.20121	1.00966e-23	1.08054e-21
108	SNTA1	2.55168	1.04525e-23	1.11417e-21
109	CYSTM1	1.11723	1.10903e-23	1.17281e-21
26612	CHD4	-1.54885	1.10625e-23	1.17281e-21
110	COX17	1.1731	1.25087e-23	1.3176e-21
111	SNHG9	1.65577	1.49872e-23	1.57248e-21
112	ATP5MF	0.882743	1.5744e-23	1.64544e-21
26611	HMGA2	-6.27886	1.68896e-23	1.75829e-21
26610	FYN	-2.68701	1.8222e-23	1.88965e-21
26609	P4HA2	-2.93266	2.21743e-23	2.29064e-21
113	NDUFA5	0.781168	2.88182e-23	2.9655e-21
114	HES1	1.83708	3.19241e-23	3.27253e-21
115	NDUFA2	1.12351	3.46147e-23	3.53479e-21
116	ADIRF	1.32737	4.03461e-23	4.10441e-21
26608	PAM	-1.73188	5.37562e-23	5.44791e-21
26607	DPP4	-5.86398	5.55103e-23	5.60445e-21
117	SEC61G	0.692457	6.5039e-23	6.5418e-21
118	ENPP1	3.09538	7.89328e-23	7.90954e-21
26606	ZMAT3	-3.0104	7.94394e-23	7.9306e-21
26605	IL6ST	-1.61652	8.98772e-23	8.93928e-21
26604	ATP11A	-2.79207	1.07048e-22	1.06076e-20
26603	NAP1L1	-1.03549	1.13315e-22	1.11873e-20
119	YBX1	0.51273	1.20654e-22	1.1868e-20
26602	DDX17	-1.11689	1.29536e-22	1.26642e-20
26601	DOCK9	-2.32293	1.29695e-22	1.26642e-20
26600	KTN1	-1.02778	1.33072e-22	1.29467e-20
26599	PCM1	-1.33938	1.37005e-22	1.3281e-20
26598	ARHGAP18	-2.16384	1.42161e-22	1.37311e-20
120	ATP5PO	0.933288	1.59862e-22	1.53853e-20
26597	LRPAP1	-0.994807	1.87675e-22	1.79973e-20
26596	ADAMTS9	-4.06288	2.02559e-22	1.93553e-20
26595	CDH2	-4.77784	2.54525e-22	2.42343e-20
121	TNFRSF11B	3.09789	2.66623e-22	2.52961e-20
26594	EMP2	-2.42807	2.69883e-22	2.55149e-20
26593	MAP3K1	-2.29527	2.99524e-22	2.82175e-20
26592	CFI	-3.63618	4.96835e-22	4.66415e-20
26591	SPOCK2	-4.84564	5.87971e-22	5.48124e-20
122	COX7A1	2.92634	5.87971e-22	5.48124e-20
123	MINOS1	1.05988	1.00816e-21	9.36578e-20
26590	ECE1	-1.93466	1.13754e-21	1.05311e-19
124	CRELD2	1.89948	1.22544e-21	1.13057e-19
125	SRP14	0.251478	1.70296e-21	1.56573e-19
126	SDF2L1	1.3204	1.89478e-21	1.73612e-19
127	COX6B1	0.591246	2.03406e-21	1.85738e-19
128	MANF	1.24744	2.05058e-21	1.8661e-19
26589	TPD52L1	-1.34858	2.39492e-21	2.17207e-19
26588	MSN	-1.45934	2.42008e-21	2.18747e-19
129	GAPDH	0.324522	2.56867e-21	2.31397e-19
26587	MPHOSPH8	-1.28782	2.95725e-21	2.65507e-19
26586	GOLGA8A	-1.61095	3.09781e-21	2.77197e-19
130	AIF1L	2.1207	3.17806e-21	2.8343e-19
26585	SPARC	-1.40353	4.13189e-21	3.67271e-19
26584	CLDN10	-29.4328	5.43792e-21	4.8176e-19
26583	AHNAK	-1.60792	5.84668e-21	5.16264e-19
26582	MYLIP	-1.75612	6.71638e-21	5.91108e-19
26581	ATRX	-1.32842	8.08223e-21	7.08984e-19
131	ZFP36L2	0.998209	9.3979e-21	8.21702e-19
132	SDCBP	1.36702	9.92666e-21	8.65107e-19
26580	DMD	-4.12917	1.02091e-20	8.86835e-19
133	LGMN	1.71378	1.16632e-20	1.00987e-18
26579	TGIF1	-1.71845	1.18581e-20	1.02343e-18
26578	KIAA1217	-1.57705	1.30665e-20	1.12409e-18
134	PARK7	0.527011	1.3639e-20	1.16959e-18
135	RPL36A	0.650271	1.4157e-20	1.21013e-18
26577	HACD3	-1.1232	1.75971e-20	1.4994e-18
136	COPE	0.742559	1.89285e-20	1.60772e-18
137	MPPED2	5.80873	1.92743e-20	1.63191e-18
138	SYNE1	1.88165	2.29783e-20	1.93938e-18
26576	POLR2J3.1	-1.88583	2.72708e-20	2.29443e-18
139	DYNLT1	1.128	2.80768e-20	2.35484e-18
26575	VSTM4	-2.17927	2.89599e-20	2.42132e-18
26574	PLPP3	-0.893578	2.92085e-20	2.4345e-18
26573	RXRG	-29.2442	3.05965e-20	2.54226e-18
26572	ZNF106	-1.88779	3.2534e-20	2.69489e-18
26571	ORMDL3	-2.04855	3.47046e-20	2.86581e-18
140	NDUFS6	1.04705	3.48249e-20	2.86689e-18
141	IGFBP7	1.59925	3.51881e-20	2.8879e-18
26570	CHST2	-3.44232	3.60086e-20	2.94621e-18
26569	PRNP	-1.27414	3.66787e-20	2.99188e-18
26568	RAB11FIP1	-1.99494	3.9448e-20	3.208e-18
142	LDHB	0.71981	4.00704e-20	3.24874e-18
26567	NAV2	-1.84748	4.18422e-20	3.38214e-18
26566	MED13	-1.97878	4.64039e-20	3.73957e-18
26565	UPP1	-2.75686	4.75262e-20	3.81851e-18
26564	SLC27A6	-5.76379	4.82967e-20	3.8688e-18
143	RAP1GAP	3.43299	5.09512e-20	4.06925e-18
144	HSD17B10	1.4881	5.33323e-20	4.24674e-18
145	SDHD	1.36892	1.23177e-19	9.77924e-18
26563	STXBP6	-1.42021	1.68866e-19	1.33669e-17
146	ARL2	1.67415	1.74066e-19	1.37379e-17
26562	GALE	-3.24527	1.78736e-19	1.40649e-17
26561	LCN12	-1.1727	1.84236e-19	1.44552e-17
26560	TCIM	-5.9571	1.92671e-19	1.50728e-17
26559	MALL	-1.95637	2.11894e-19	1.65284e-17
147	NDUFA13	0.665923	2.15464e-19	1.67579e-17
149	SORBS2	1.63961	2.26788e-19	1.75368e-17
148	NIPSNAP2	1.47574	2.26686e-19	1.75368e-17
150	TCEAL2	2.41107	2.29361e-19	1.76846e-17
26558	CPE	-0.802547	2.55224e-19	1.96222e-17
26557	SHROOM4	-29.1291	2.56434e-19	1.96588e-17
26556	SLC25A37	-1.95377	2.57766e-19	1.97044e-17
26555	LMO3	-1.24016	3.04811e-19	2.32343e-17
26554	PRRC2C	-1.18866	4.06417e-19	3.08912e-17
151	SMS	1.21002	4.56488e-19	3.45987e-17
26553	RAMP1	-4.90918	5.58536e-19	4.22136e-17
152	PTTG1	1.64058	5.62162e-19	4.2368e-17
153	PTMA	0.186135	6.12563e-19	4.60369e-17
154	TSPAN1	1.61686	6.73845e-19	5.05006e-17
26552	GOLGB1	-1.32658	8.21867e-19	6.14219e-17
155	ASAH1	0.412441	9.42049e-19	7.02075e-17
156	HGD	5.23463	1.08579e-18	8.06951e-17
26551	ARGLU1	-1.22533	1.15876e-18	8.58801e-17
26550	TNFRSF1A	-1.5917	1.33804e-18	9.88926e-17
26549	SSPN	-1.7983	1.42364e-18	1.04929e-16
157	RPL37	0.254993	1.53345e-18	1.12713e-16
158	MT1M	5.56938	1.57558e-18	1.15492e-16
26548	OGA	-1.71216	1.64944e-18	1.20576e-16
26547	NKTR	-1.30486	1.8686e-18	1.36225e-16
159	SELENOM	0.609751	1.92657e-18	1.40069e-16
26546	TMEM243	-1.07992	2.06551e-18	1.49764e-16
26545	SARAF	-0.679	2.116e-18	1.5301e-16
160	FTH1	0.234453	2.21288e-18	1.59584e-16
26544	LEPROT	-1.03206	2.4536e-18	1.76468e-16
26543	NTRK2	-0.892163	2.65022e-18	1.90098e-16
161	POLR2L	0.426213	3.02381e-18	2.16316e-16
26542	GLCCI1	-1.68903	3.37929e-18	2.41101e-16
26541	THRAP3	-1.08688	4.85356e-18	3.44972e-16
26540	DCSTAMP	-5.83657	4.86094e-18	3.44972e-16
26539	RPS2	-0.341443	5.31801e-18	3.76411e-16
26538	PLEKHA4	-2.88457	5.80236e-18	4.0961e-16
26537	CMTM6	-1.18042	6.16251e-18	4.33889e-16
26536	YBX3	-0.934365	9.55662e-18	6.71095e-16
162	DIO2	1.50134	1.04291e-17	7.30445e-16
26535	SLC17A5	-1.36144	1.31117e-17	9.15937e-16
163	PLA2R1	3.52073	1.74328e-17	1.21462e-15
26534	MYH10	-2.25398	1.80118e-17	1.2517e-15
26533	IGBP1	-1.22574	1.8495e-17	1.28195e-15
26532	LUC7L3	-1.09563	2.0031e-17	1.38483e-15
164	MAP1LC3A	1.89018	2.06731e-17	1.42554e-15
26531	KLK11	-29.2105	2.19812e-17	1.51184e-15
165	IPCEF1	4.70835	2.2207e-17	1.52346e-15
26530	CCNL1	-1.14712	2.48683e-17	1.70167e-15
26529	HSPH1	-1.4086	2.51554e-17	1.71401e-15
26528	DLC1	-2.97319	2.51768e-17	1.71401e-15
26527	PSD3	-2.67305	3.01944e-17	2.05038e-15
26526	SYTL1	-2.37288	4.18953e-17	2.83774e-15
166	COX4I1	0.294979	4.2492e-17	2.87089e-15
167	LAMTOR1	0.867871	4.26447e-17	2.87396e-15
26525	SERPINE2	-3.29473	4.31153e-17	2.89837e-15
168	ALDOA	2.53865	4.69302e-17	3.14691e-15
26524	BPTF	-1.36124	4.87137e-17	3.25834e-15
26523	AFDN	-1.43877	6.02584e-17	4.02048e-15
26522	PTPRF	-1.7813	7.1721e-17	4.77337e-15
26521	UBXN4	-0.894948	7.29793e-17	4.84506e-15
26520	MEGF9	-2.45091	9.06595e-17	6.00395e-15
26519	PTTG1IP	-1.05276	9.28826e-17	6.13599e-15
26518	ARMCX2	-1.41807	1.08182e-16	7.12909e-15
169	SUCLG1	1.1416	1.1262e-16	7.40332e-15
170	C11orf74	2.27709	1.19578e-16	7.84146e-15
171	TPI1	0.555269	1.49068e-16	9.75136e-15
26517	MESD	-0.927593	1.55994e-16	1.01795e-14
172	PRDX3	0.850108	1.65689e-16	1.07859e-14
173	COL23A1	4.42455	2.05746e-16	1.3361e-14
26516	RSRP1	-1.17095	2.09389e-16	1.35647e-14
174	PGK1	1.0609	2.15128e-16	1.39028e-14
175	KNSTRN	2.71903	2.47145e-16	1.59334e-14
26515	RBM25	-1.12232	2.48933e-16	1.59717e-14
176	ARL4D	1.74597	2.48524e-16	1.59717e-14
26514	METTL7B	-4.96576	2.51769e-16	1.6115e-14
26513	FAM3C	-0.947014	2.78132e-16	1.776e-14
26512	FARP1	-1.30974	3.23984e-16	2.06386e-14
26511	CD9	-0.623558	3.28333e-16	2.08659e-14
26510	LCN6	-29.3194	3.78043e-16	2.39681e-14
26509	AC079630.1	-6.07205	3.84127e-16	2.42963e-14
177	ACAT1	1.80583	4.20469e-16	2.65322e-14
178	PRR15L	2.5088	4.36044e-16	2.74503e-14
26508	FOXQ1	-2.67378	4.5191e-16	2.83823e-14
26507	FUCA1	-1.07528	4.61324e-16	2.89057e-14
26506	S100A10	-1.47845	4.93754e-16	3.08654e-14
26505	ITSN2	-1.31145	5.05983e-16	3.15561e-14
26504	HSP90AB1	-0.388608	5.51517e-16	3.43159e-14
179	SMIM4	0.940039	6.51585e-16	4.04482e-14
180	RPL18A	0.193982	7.18981e-16	4.45285e-14
181	EIF1	0.236146	7.28372e-16	4.5006e-14
26503	CYBA	-0.844095	7.30147e-16	4.50117e-14
182	UQCRB	0.396841	1.03723e-15	6.37954e-14
26502	TGFBR1	-3.00273	1.10323e-15	6.76993e-14
183	NDUFA4	0.265574	1.11507e-15	6.82696e-14
26501	KMT2A	-1.44157	1.15881e-15	7.07852e-14
184	HEBP1	1.08571	1.29858e-15	7.91422e-14
26500	CYTOR	-1.85829	1.32974e-15	8.08574e-14
185	ARPC5	1.09107	1.38426e-15	8.39814e-14
26499	LRP4	-28.905	1.46753e-15	8.8832e-14
26498	EPCAM	-0.529425	1.50994e-15	9.11926e-14
186	COX6A1	0.330307	1.6045e-15	9.66856e-14
187	C19orf70	0.95308	1.60965e-15	9.67781e-14
26497	EGFR	-1.8641	1.72101e-15	1.03241e-13
26496	EIF3A	-1.1159	1.81364e-15	1.08555e-13
26495	LMO7	-1.09196	1.85027e-15	1.105e-13
26494	RYR1	-28.8786	1.86439e-15	1.11095e-13
26493	TCTN3	-1.65876	2.15314e-15	1.28016e-13
188	RPS27	0.208583	2.18211e-15	1.29451e-13
189	ENSA	1.0218	2.1917e-15	1.29732e-13
26492	SNX22	-1.39192	2.25195e-15	1.33004e-13
190	TMEM230	0.813883	2.6147e-15	1.54089e-13
191	ESAM	1.69704	2.70245e-15	1.5891e-13
192	PDLIM3	5.172	2.90054e-15	1.70184e-13
193	ARF4	0.866681	2.92251e-15	1.71098e-13
194	ATP5MG	0.376194	3.01503e-15	1.76129e-13
195	ATP5MC2	0.460907	3.17464e-15	1.85049e-13
196	DBI	0.62916	3.2254e-15	1.87599e-13
197	NDUFA7	2.23699	3.32867e-15	1.93186e-13
26491	SVIL	-1.36484	3.3399e-15	1.93418e-13
26490	SLPI	-2.62601	3.6948e-15	2.13508e-13
26489	CD320	-1.30538	4.07145e-15	2.34767e-13
198	TFCP2L1	4.28199	4.34902e-15	2.50232e-13
26488	KMT2E	-1.21587	4.71903e-15	2.70939e-13
26487	AL157714.2	-6.50747	4.95144e-15	2.83674e-13
199	TMEM14B	0.649615	5.03007e-15	2.87563e-13
200	MAFB	1.38235	5.52396e-15	3.14454e-13
26486	EPB41L4A-AS1	-1.56836	5.51961e-15	3.14454e-13
26485	SLC39A10	-1.30374	5.56101e-15	3.15891e-13
26484	EIF4A2	-0.558042	6.14943e-15	3.48576e-13
26483	CHD9	-1.30669	6.37803e-15	3.6077e-13
26482	PBXIP1	-1.18402	6.77776e-15	3.82572e-13
26481	CD59	-0.772095	7.84659e-15	4.4197e-13
26480	LMNA	-0.761496	8.21383e-15	4.61683e-13
201	HSD17B4	1.27199	8.25566e-15	4.63061e-13
26479	BID	-4.69964	9.06321e-15	5.07293e-13
26478	HIPK2	-1.64975	9.23453e-15	5.15804e-13
26477	AC245297.3	-1.8633	1.0976e-14	6.11797e-13
26476	GTF2I	-0.937063	1.11178e-14	6.18412e-13
26475	AGPAT2	-1.08803	1.33674e-14	7.42e-13
202	PLEKHJ1	1.64973	1.52049e-14	8.42251e-13
26474	TRIP11	-1.54409	1.60107e-14	8.85054e-13
26473	KCNQ1OT1	-1.57889	1.7971e-14	9.91367e-13
26472	HSPA1B	-0.978219	1.85129e-14	1.01916e-12
26471	C3	-6.08901	1.89938e-14	1.04349e-12
26470	PLK3	-2.237	2.02994e-14	1.11293e-12
203	CFL1	0.431992	2.05076e-14	1.12205e-12
26469	ROCK1	-1.57024	2.13371e-14	1.16505e-12
26468	PLPP2	-2.18956	2.18901e-14	1.19281e-12
26467	C1orf115	-2.31339	2.5128e-14	1.36646e-12
204	FDX1	1.20175	2.57232e-14	1.39599e-12
26466	MGAT4C	-1.04896	2.67802e-14	1.44971e-12
26465	PPFIBP1	-1.56901	2.68213e-14	1.44971e-12
26464	PLA2G16	-1.0788	2.90909e-14	1.56921e-12
205	ARHGAP24	3.93656	2.92529e-14	1.57477e-12
26463	ABCC3	-3.08576	3.11893e-14	1.67564e-12
26462	DIRAS3	-3.48967	3.1513e-14	1.68964e-12
26461	DTX4	-3.26599	3.51179e-14	1.87916e-12
206	RPS29	0.189303	3.84917e-14	2.05383e-12
26460	PRICKLE1	-3.67797	3.85358e-14	2.05383e-12
26459	ADK	-1.40057	4.41624e-14	2.34904e-12
207	PEBP4	2.13128	4.54397e-14	2.41218e-12
208	YWHAE	0.493346	4.96629e-14	2.63115e-12
209	CSRP1	1.02319	5.05565e-14	2.6732e-12
26458	ANO6	-3.21537	5.22626e-14	2.75796e-12
26457	ZFAS1	-0.612265	5.44362e-14	2.86701e-12
26456	GOLGA8B	-1.14994	5.45808e-14	2.86898e-12
26455	SLC7A2	-2.60701	5.68814e-14	2.98404e-12
26454	ITPR2	-2.74197	5.75203e-14	3.01165e-12
26453	CLDN16	-5.79943	6.28798e-14	3.28584e-12
210	FKBP2	0.27475	6.58464e-14	3.43415e-12
211	CITED2	0.821694	6.64208e-14	3.45737e-12
26452	SCARB2	-1.14764	6.78915e-14	3.52706e-12
212	PHPT1	0.462217	6.90546e-14	3.58053e-12
213	ZSCAN16-AS1	1.48737	7.00784e-14	3.62659e-12
26451	NRCAM	-7.05193	7.33506e-14	3.7886e-12
214	PEF1	1.17858	1.09731e-13	5.65675e-12
215	TPMT	1.04842	1.12729e-13	5.80012e-12
216	NDUFV2	0.873667	1.15591e-13	5.92458e-12
26450	ITGA3	-1.48961	1.15547e-13	5.92458e-12
217	CRIP1	2.27511	1.18613e-13	6.06784e-12
218	SF3B5	0.877616	1.24798e-13	6.37207e-12
219	OST4	0.351206	1.31988e-13	6.72634e-12
220	SLIRP	0.734382	1.4772e-13	7.51377e-12
221	DDT	0.752074	1.56612e-13	7.95096e-12
26449	SSBP4	-1.50086	1.74377e-13	8.83608e-12
26448	UCP2	-1.11904	1.87954e-13	9.50609e-12
222	PPIB	0.163988	2.24025e-13	1.1309e-11
223	C18orf32	1.97435	2.36098e-13	1.18961e-11
224	TRAPPC6A	1.55907	2.40455e-13	1.20928e-11
26447	LIPH	-28.7587	2.90151e-13	1.45647e-11
225	NDUFS8	0.850506	3.36609e-13	1.68651e-11
226	NCAM1	5.11026	3.89211e-13	1.94642e-11
26446	FNBP4	-1.49857	3.9071e-13	1.95027e-11
227	BLVRB	1.07802	4.35709e-13	2.17084e-11
228	KRT10	0.837673	4.62859e-13	2.30182e-11
229	PHYH	1.70606	5.07603e-13	2.51965e-11
26445	ZNF714	-2.16789	5.17878e-13	2.56589e-11
230	COPRS	0.958082	5.21665e-13	2.57988e-11
26444	RBM39	-0.706568	5.31251e-13	2.62244e-11
26443	TAF1D	-1.2438	5.3983e-13	2.65988e-11
26440	SF3B1	-1.01777	5.45261e-13	2.67188e-11
26442	OCIAD2	-0.726667	5.43972e-13	2.67188e-11
26441	ENDOD1	-2.31019	5.44963e-13	2.67188e-11
26439	TUBA1A	-2.14282	5.46353e-13	2.67234e-11
231	TXN	0.567069	5.49544e-13	2.68304e-11
26438	LPAR5	-6.70925	5.50745e-13	2.684e-11
232	GADD45B	0.96035	5.56081e-13	2.70508e-11
26437	RUFY3	-1.54239	5.79727e-13	2.81499e-11
26436	AMIGO2	-5.48535	5.85126e-13	2.83606e-11
26435	ARID4B	-1.05919	5.99874e-13	2.90229e-11
233	ALDH2	1.79455	6.12425e-13	2.95766e-11
234	RHOA	0.534002	6.34607e-13	3.05927e-11
26434	BCL7A	-2.01222	6.73263e-13	3.23977e-11
26433	KLK10	-5.45147	6.82107e-13	3.27644e-11
26432	TMC6	-3.41883	6.85825e-13	3.2884e-11
235	ANAPC16	0.515386	6.94831e-13	3.32562e-11
26431	LAPTM4A	-0.549739	7.93528e-13	3.79122e-11
26430	FLRT3	-2.74773	8.15035e-13	3.88703e-11
236	OAZ1	0.260666	8.31389e-13	3.95797e-11
237	SLC5A8	7.31569	8.9604e-13	4.25818e-11
238	ATP1A1	0.316983	9.58342e-13	4.54618e-11
26429	SPTAN1	-1.20826	9.69102e-13	4.58908e-11
239	GSTK1	0.91337	1.00988e-12	4.77374e-11
26428	GCC2	-1.00587	1.06452e-12	5.02316e-11
26427	MTDH	-0.740702	1.09616e-12	5.16336e-11
26426	LTBP4	-1.25189	1.12388e-12	5.28458e-11
240	LAMTOR4	0.737108	1.20103e-12	5.63748e-11
241	HIGD2A	0.983995	1.27948e-12	5.99518e-11
26425	PPP1R15A	-0.963028	1.36148e-12	6.36827e-11
26424	NCOR1	-1.0167	1.38804e-12	6.48117e-11
26423	TAX1BP1	-0.844792	1.74676e-12	8.14193e-11
242	UCHL3	1.42434	2.04482e-12	9.51463e-11
26422	MBOAT2	-3.35623	2.14138e-12	9.94664e-11
243	COMMD6	0.194388	2.26719e-12	1.05128e-10
26421	SMIM14	-1.03052	2.32659e-12	1.07695e-10
26420	TMEM30A	-1.22512	2.36439e-12	1.09256e-10
26419	FAM111A	-1.79809	2.48318e-12	1.14547e-10
26417	SLC39A6	-1.52709	2.54183e-12	1.1685e-10
26418	TGOLN2	-0.967737	2.54093e-12	1.1685e-10
244	COX5A	0.794325	2.56712e-12	1.1781e-10
245	KIF22	0.983388	2.63981e-12	1.20939e-10
26416	RARRES2	-1.73485	2.72268e-12	1.24522e-10
26415	IER3	-1.52651	2.86616e-12	1.3086e-10
26414	CREB5	-3.02807	2.93522e-12	1.33785e-10
26413	DDX3X	-0.907914	2.96696e-12	1.35002e-10
26412	CDK5RAP2	-2.3607	3.27448e-12	1.48742e-10
246	UBC	0.224678	3.42708e-12	1.55409e-10
26411	FBXO21	-1.32528	3.72527e-12	1.68646e-10
26410	BCLAF1	-0.972441	3.85425e-12	1.7419e-10
26409	RHOBTB3	-1.23974	4.18954e-12	1.89024e-10
26408	PGRMC1	-0.74401	4.24715e-12	1.913e-10
247	ATP5F1D	0.408538	4.4293e-12	1.9917e-10
248	NDUFA12	0.735795	4.52086e-12	2.02946e-10
26407	P4HTM	-1.08572	4.86592e-12	2.1807e-10
26406	PLS3	-0.670483	5.00721e-12	2.24026e-10
26405	EPHB6	-1.94534	5.04403e-12	2.25297e-10
26404	ATF7IP	-1.60711	5.10511e-12	2.27645e-10
249	RABAC1	0.721615	5.27247e-12	2.34717e-10
250	PRDX6	0.44569	5.32418e-12	2.36626e-10
26403	GDF15	-3.40844	5.91246e-12	2.62335e-10
26402	SPINT1	-1.06833	6.08347e-12	2.69476e-10
251	CPQ	0.395512	6.55975e-12	2.90093e-10
26401	UTRN	-1.20534	7.0115e-12	3.09559e-10
26400	PNN	-1.15646	7.15387e-12	3.15324e-10
252	VDAC3	1.13058	7.27256e-12	3.20029e-10
253	PGF	1.96116	7.67082e-12	3.37e-10
26399	TSPAN13	-1.28708	8.96103e-12	3.93037e-10
254	LSM3	0.753275	9.76565e-12	4.27627e-10
255	EID1	0.348885	1.13605e-11	4.96651e-10
26398	CXCL2	-3.27056	1.15492e-11	5.03256e-10
256	RPS10	0.302467	1.15492e-11	5.03256e-10
257	C16orf89	0.73793	1.18117e-11	5.13856e-10
26397	LMO4	-1.00599	1.26044e-11	5.47451e-10
26396	LAMB3	-5.35597	1.27324e-11	5.52114e-10
26395	CTNNB1	-0.903126	1.3039e-11	5.64495e-10
26394	PHF3	-1.21411	1.39933e-11	6.04831e-10
258	BORCS7	0.90397	1.43467e-11	6.19108e-10
26393	KAT6B	-1.63867	1.49036e-11	6.42101e-10
259	ENO1	0.578958	1.52691e-11	6.56792e-10
260	THOC3	1.91307	1.68669e-11	7.23197e-10
26392	INSR	-1.67539	1.6844e-11	7.23197e-10
26391	LTBP3	-1.07079	1.7648e-11	7.55473e-10
261	HTATIP2	1.35407	1.84236e-11	7.87417e-10
26390	TMEM59	-0.464702	1.88606e-11	8.0481e-10
262	QDPR	2.17571	1.94757e-11	8.29733e-10
263	CEBPB	0.694699	1.9522e-11	8.30385e-10
26389	VAMP5	-1.57008	2.05238e-11	8.71612e-10
26388	NIPAL3	-1.63863	2.12135e-11	8.99473e-10
26387	CTSD	-0.792287	2.24707e-11	9.5127e-10
26386	ANKLE2	-2.00765	2.2885e-11	9.67282e-10
26385	TSPAN3	-0.854138	2.42186e-11	1.02203e-09
26384	LMBRD1	-1.04248	2.53998e-11	1.07019e-09
26383	CYS1	-3.87229	2.80141e-11	1.17849e-09
264	STARD7	1.59131	2.81513e-11	1.1824e-09
26382	TPR	-0.990944	2.90029e-11	1.21626e-09
26381	ITM2B	-0.358905	2.92973e-11	1.22668e-09
26380	IL13RA1	-2.03545	3.38689e-11	1.41588e-09
265	NDUFB6	0.97656	3.52362e-11	1.47074e-09
26379	CD40	-1.55145	3.61634e-11	1.50709e-09
26378	PBX1	-0.982624	3.92414e-11	1.63282e-09
26377	ARNTL	-2.23414	4.67742e-11	1.94022e-09
266	ASNA1	1.11733	4.67586e-11	1.94022e-09
267	SUB1	0.448845	4.80054e-11	1.98821e-09
26376	GAS6	-1.02925	4.83664e-11	2.00007e-09
26375	PHLDA2	-1.5205	5.02954e-11	2.07662e-09
268	UQCRH	0.499077	5.11984e-11	2.11065e-09
26374	RGL3	-1.43946	5.71769e-11	2.35349e-09
26373	IDS	-1.23248	6.24362e-11	2.56602e-09
269	NAA38	0.694218	6.38894e-11	2.61857e-09
26372	MSI2	-1.23693	6.39105e-11	2.61857e-09
270	IGKC	3.2646	6.45909e-11	2.6424e-09
271	RGS16	1.41939	6.75846e-11	2.76065e-09
26371	ATP13A4	-1.6195	6.9189e-11	2.82188e-09
272	PSMB3	0.726819	7.12529e-11	2.90163e-09
26370	SEC63	-0.816322	7.52273e-11	3.05882e-09
26369	SPOCK1	-28.5544	7.73523e-11	3.14046e-09
26368	PLXNB2	-1.2392	8.04845e-11	3.25656e-09
26367	RSF1	-1.0409	8.04978e-11	3.25656e-09
26366	RNMT	-1.01792	8.05773e-11	3.25656e-09
273	RPL38	0.20665	8.17933e-11	3.30073e-09
274	PDIA3	0.165263	8.28091e-11	3.33668e-09
26365	ASAP2	-1.66445	8.44044e-11	3.39585e-09
26364	ANKRD11	-1.13828	9.07779e-11	3.64679e-09
26363	ERRFI1	-1.06926	9.41002e-11	3.77459e-09
275	ARF1	0.581444	9.99034e-11	4.00137e-09
26362	IFI6	-0.810994	1.00874e-10	4.03346e-09
276	ERH	0.565254	1.01006e-10	4.03346e-09
26361	TMEM245	-1.04015	1.02104e-10	4.07122e-09
277	MIR4458HG	1.30034	1.02355e-10	4.07516e-09
26360	PTPRA	-1.05541	1.05848e-10	4.20797e-09
26359	TM7SF2	-1.14066	1.06717e-10	4.23624e-09
26358	SNX25	-4.68253	1.08442e-10	4.29832e-09
26357	ZNF430	-2.02754	1.12634e-10	4.45786e-09
26356	REL	-2.02867	1.1315e-10	4.47169e-09
278	SLC25A29	0.871567	1.14676e-10	4.52531e-09
279	ALDH9A1	0.938035	1.20138e-10	4.73385e-09
280	IRS1	1.5743	1.25935e-10	4.955e-09
26355	QSOX1	-3.01887	1.30552e-10	5.12912e-09
26354	TSPAN4	-0.973325	1.37779e-10	5.40509e-09
26353	ZC2HC1A	-1.15581	1.48089e-10	5.80105e-09
281	GBP1	2.06889	1.4845e-10	5.80669e-09
282	UQCRFS1	0.974158	1.48812e-10	5.81236e-09
26352	NFKBIZ	-1.24602	1.4966e-10	5.83696e-09
283	EIF4G2	0.570561	1.52876e-10	5.95373e-09
284	BOLA3	1.4331	1.57355e-10	6.11924e-09
26351	MXRA7	-0.751153	1.57918e-10	6.1322e-09
26350	CDH3	-3.8366	1.66216e-10	6.44507e-09
285	ADH5	1.01579	1.67784e-10	6.49648e-09
26348	HOOK2	-0.956557	1.73109e-10	6.6833e-09
26349	VEGFA	-0.889405	1.73025e-10	6.6833e-09
286	NACA	0.128467	1.77103e-10	6.82765e-09
287	CCNC	1.1711	1.8069e-10	6.9559e-09
26347	ATP2B1	-1.85433	1.81216e-10	6.96615e-09
26346	CLIP1	-1.07744	1.86987e-10	7.17767e-09
26345	MEAF6	-0.807401	1.89113e-10	7.24888e-09
288	NDUFAF3	0.633851	1.90308e-10	7.26932e-09
26344	MRC2	-6.35934	1.90277e-10	7.26932e-09
26343	HLA-A	-0.606379	1.90461e-10	7.26932e-09
290	KRTCAP2	0.71264	2.01853e-10	7.68217e-09
289	RPL27	0.261895	2.01625e-10	7.68217e-09
26342	SRSF5	-0.642737	2.02439e-10	7.69355e-09
26341	TMEM50A	-0.763766	2.19878e-10	8.34446e-09
26340	SLC2A3	-2.21454	2.2287e-10	8.44603e-09
26339	CKLF	-1.30783	2.23265e-10	8.44902e-09
291	YWHAQ	0.614611	2.25322e-10	8.5148e-09
26338	ZNF486	-1.914	2.31491e-10	8.7356e-09
26337	KCNJ16	-0.858254	2.32722e-10	8.76969e-09
26336	SRSF10	-0.789861	2.38859e-10	8.98828e-09
292	MDH2	0.893031	2.4121e-10	9.06402e-09
26335	TMEM173	-3.43221	2.4892e-10	9.34061e-09
26334	FAM20A	-2.88253	2.55679e-10	9.58079e-09
26333	MGST1	-0.41041	2.56706e-10	9.60582e-09
26332	REST	-1.34503	2.59312e-10	9.68979e-09
26331	SLC12A2	-2.63342	2.89508e-10	1.08031e-08
26330	CLDN4	-0.811115	2.99151e-10	1.11474e-08
293	COX20	0.880708	3.07729e-10	1.1451e-08
295	DYNLRB1	0.565639	3.29004e-10	1.22087e-08
294	EFEMP1	1.56538	3.28899e-10	1.22087e-08
296	MGP	1.06049	3.30634e-10	1.22522e-08
26329	ANKH	-2.51797	3.33226e-10	1.23312e-08
297	PSMD9	1.65828	3.46488e-10	1.28043e-08
26328	ICAM1	-3.14172	3.50985e-10	1.29526e-08
26327	C12orf49	-0.780412	3.52385e-10	1.29863e-08
298	ANAPC13	1.1424	3.67207e-10	1.35139e-08
26326	NOD1	-3.37299	3.8203e-10	1.40401e-08
299	NDUFB11	0.312134	3.84954e-10	1.41282e-08
26325	GXYLT2	-2.53832	4.0194e-10	1.47314e-08
26324	CHID1	-0.912009	4.06944e-10	1.48787e-08
300	BCL2	1.87553	4.07073e-10	1.48787e-08
26323	TRA2B	-0.767353	4.09794e-10	1.49374e-08
301	H3F3A	0.139141	4.09664e-10	1.49374e-08
302	ATP5IF1	0.373144	4.17798e-10	1.52084e-08
26322	CALCOCO1	-2.22386	4.27171e-10	1.55285e-08
26321	XPC	-1.25476	4.30023e-10	1.56109e-08
26320	CCDC85B	-0.848314	4.39246e-10	1.59241e-08
303	NUPR2	2.10776	4.46325e-10	1.61589e-08
26319	PELI1	-3.65886	4.50227e-10	1.62781e-08
304	ATP6V1D	0.808347	4.53946e-10	1.63905e-08
305	BCAP29	0.822282	4.82585e-10	1.7401e-08
26318	HNRNPU	-0.661944	5.04478e-10	1.8166e-08
26317	SH2D4A	-1.75705	5.4251e-10	1.95092e-08
26316	SRSF11	-0.720146	5.5347e-10	1.98766e-08
26315	ZNF770	-1.34981	5.61191e-10	2.01269e-08
26314	TXNIP	-0.878977	5.64379e-10	2.02141e-08
306	LIPG	1.22205	5.84989e-10	2.09243e-08
307	FMC1	0.893845	6.05951e-10	2.16451e-08
26313	PTPRM	-1.18995	6.11497e-10	2.18141e-08
26312	OFD1	-1.12896	6.18062e-10	2.2019e-08
26311	LMAN1	-0.719398	6.24108e-10	2.22048e-08
308	NDUFA6	0.895186	6.50301e-10	2.3106e-08
309	NDUFB9	0.439315	6.72488e-10	2.38626e-08
26310	CDC42EP5	-4.01468	6.79052e-10	2.40636e-08
26309	RGCC	-2.82371	7.12714e-10	2.52231e-08
310	PET100	0.656271	7.22708e-10	2.5543e-08
26308	C9orf3	-1.08222	7.26107e-10	2.56293e-08
311	SELENOH	0.537058	7.33985e-10	2.58732e-08
312	PSMB1	0.482254	7.51752e-10	2.64646e-08
313	AL035661.1	1.30327	7.75731e-10	2.72729e-08
26307	ETHE1	-1.43729	7.98087e-10	2.80221e-08
26306	PCYOX1	-1.018	8.19152e-10	2.8724e-08
314	SEC11C	0.595802	8.33322e-10	2.91826e-08
315	GATM	2.89138	8.42201e-10	2.9455e-08
26305	RHBDD2	-0.948575	8.66962e-10	3.02814e-08
26304	PSMA3-AS1	-1.20011	8.69666e-10	3.03363e-08
26303	MAP3K20	-2.01189	8.71564e-10	3.03629e-08
316	IVD	1.04808	8.93683e-10	3.1093e-08
317	UQCRQ	0.389581	9.00803e-10	3.13e-08
26302	SMARCC1	-1.5374	9.24363e-10	3.2077e-08
26301	ARHGAP29	-1.00259	9.32156e-10	3.23055e-08
26300	PPIG	-0.708905	9.35495e-10	3.23793e-08
318	IFI27L2	1.62681	9.5059e-10	3.28592e-08
319	CISD3	1.16881	9.76025e-10	3.36949e-08
26299	DNAJB1	-0.847793	1.0254e-09	3.53537e-08
26298	ZBTB20	-0.73866	1.05802e-09	3.64314e-08
26297	HGSNAT	-1.45507	1.06031e-09	3.64636e-08
320	HIGD1A	1.04298	1.0787e-09	3.70484e-08
26296	YIPF3	-0.902823	1.09537e-09	3.75726e-08
26295	DUOXA1	-1.04714	1.22096e-09	4.18267e-08
26294	VPS13C	-1.27708	1.2289e-09	4.2045e-08
26293	PKP4	-1.30027	1.32435e-09	4.52529e-08
321	DRAP1	0.428779	1.33645e-09	4.56079e-08
26292	TBX3	-1.03657	1.36201e-09	4.6421e-08
26291	ASH1L	-1.01145	1.38719e-09	4.72191e-08
322	RBP7	2.81018	1.39747e-09	4.75087e-08
26290	HES4	-2.3507	1.44869e-09	4.91628e-08
26289	LEMD1	-28.4674	1.4498e-09	4.91628e-08
26288	ZNF431	-1.56964	1.48612e-09	5.03307e-08
26287	GOLGA4	-0.791001	1.50612e-09	5.09434e-08
26286	SRRM1	-0.682434	1.50866e-09	5.09651e-08
26285	TIAM1	-28.4094	1.61851e-09	5.46068e-08
26284	SFTPB	-3.33899	1.63196e-09	5.49913e-08
323	BEX2	0.472309	1.64552e-09	5.53786e-08
324	RAB1A	0.774093	1.66021e-09	5.58027e-08
26283	EMB	-1.38096	1.69386e-09	5.68623e-08
26282	C5orf38	-2.8249	1.78406e-09	5.9815e-08
26281	ALCAM	-1.05919	1.81709e-09	6.08464e-08
26280	SERPING1	-1.32168	1.92686e-09	6.44413e-08
26279	FRMD4B	-0.930171	1.96846e-09	6.57505e-08
26278	EPHA4	-2.26917	2.1425e-09	7.14746e-08
26277	ILF3	-0.997096	2.16941e-09	7.2282e-08
26276	ARID5B	-3.52592	2.19798e-09	7.31428e-08
26275	TAGLN2	-0.917253	2.2161e-09	7.36544e-08
26274	ABCA1	-2.9719	2.24118e-09	7.43955e-08
325	LDHA	0.573407	2.34428e-09	7.77214e-08
26273	IFNGR1	-1.09307	2.38774e-09	7.90644e-08
326	CLIC3	0.344353	2.42978e-09	8.03569e-08
26272	HYAL2	-1.3634	2.44494e-09	8.07584e-08
26271	AHCYL1	-0.921647	2.46094e-09	8.11866e-08
26270	HPN	-1.65536	2.48569e-09	8.19023e-08
327	POLR2F	0.791669	2.53977e-09	8.34787e-08
328	PFDN5	0.223401	2.53977e-09	8.34787e-08
329	MRPL20	0.561229	2.55754e-09	8.39595e-08
26269	RSRC2	-0.629389	2.65663e-09	8.71054e-08
330	WWOX	2.02435	2.68573e-09	8.7952e-08
26268	SYT12	-28.4215	2.69428e-09	8.8124e-08
26267	EXOC7	-1.13704	2.78081e-09	9.08431e-08
331	TALDO1	0.533259	2.81762e-09	9.19334e-08
26266	SMARCA4	-1.32307	2.94067e-09	9.58315e-08
332	ESD	0.687457	3.31202e-09	1.07802e-07
26265	DCBLD2	-1.51574	3.54387e-09	1.15208e-07
26264	BAZ1B	-1.49888	3.55667e-09	1.15484e-07
26263	SEPT11	-1.69878	4.00522e-09	1.29891e-07
333	SLC25A6	0.293637	4.03894e-09	1.30826e-07
26262	HOOK3	-0.906655	4.50865e-09	1.45863e-07
334	EPHX1	1.23571	4.74179e-09	1.5322e-07
26261	YPEL3	-0.964556	5.43573e-09	1.75432e-07
26260	F3	-1.35027	5.55649e-09	1.79084e-07
26259	DUSP4	-3.78152	5.56227e-09	1.79084e-07
26258	SON	-0.598689	5.64123e-09	1.81217e-07
335	GHITM	0.723128	5.64207e-09	1.81217e-07
336	ANXA6	2.22717	5.70265e-09	1.82943e-07
26257	ITGB1	-0.729691	6.12935e-09	1.96396e-07
337	RPL10	0.153031	6.20878e-09	1.98703e-07
338	CCDC146	2.61001	6.24841e-09	1.99733e-07
26255	HEG1	-1.24513	6.3716e-09	2.03185e-07
26256	ZKSCAN1	-1.39954	6.3716e-09	2.03185e-07
26254	UXS1	-1.12341	6.49907e-09	2.07003e-07
26253	SSR3	-0.60308	6.87216e-09	2.18626e-07
26252	C6orf48	-0.673041	7.55409e-09	2.40035e-07
26250	KIAA2013	-1.69026	7.60764e-09	2.41164e-07
26251	MYO6	-1.32342	7.59869e-09	2.41164e-07
339	SUMO1	0.515603	7.64354e-09	2.42015e-07
340	SMIM19	0.773997	7.86476e-09	2.48725e-07
341	HOPX	0.42947	7.8972e-09	2.49456e-07
342	TIMM17B	1.53364	8.65609e-09	2.73106e-07
26249	MRPL14	-0.858633	8.87189e-09	2.79585e-07
26248	RRAS	-1.1619	8.92142e-09	2.80815e-07
26247	EGFL7	-3.09603	9.15569e-09	2.8785e-07
26246	PLAG1	-3.219	9.53577e-09	2.98746e-07
343	SAP18	0.370805	9.53437e-09	2.98746e-07
344	VEGFB	1.35897	9.53577e-09	2.98746e-07
345	ELOB	0.274582	9.6762e-09	3.02792e-07
26245	EFR3A	-1.34449	9.91957e-09	3.10044e-07
26244	SDF2	-0.904253	1.01733e-08	3.17605e-07
346	CMPK1	0.921685	1.06067e-08	3.3075e-07
347	TOB1	1.09565	1.07876e-08	3.35998e-07
348	RPL30	0.117654	1.116e-08	3.47192e-07
26243	BAX	-0.923643	1.15013e-08	3.57394e-07
26242	ELF3	-1.50049	1.16376e-08	3.6121e-07
349	PPIC	0.765128	1.23734e-08	3.83604e-07
26241	SEL1L3	-2.98529	1.27359e-08	3.94385e-07
26240	GGNBP2	-0.995165	1.30783e-08	4.0452e-07
26239	ST3GAL1	-0.813682	1.37424e-08	4.2457e-07
26238	CPVL	-0.627153	1.39225e-08	4.29639e-07
26237	PPP1R9A	-1.6641	1.42485e-08	4.39191e-07
350	RPS7	0.10338	1.53908e-08	4.73855e-07
351	EIF5A	0.937846	1.61639e-08	4.97086e-07
352	MYL12A	0.30858	1.63937e-08	5.03573e-07
353	CBWD1	1.44933	1.68773e-08	5.17835e-07
26236	SFTA3	-0.609025	1.7485e-08	5.35867e-07
354	NDRG2	2.21728	1.78557e-08	5.46601e-07
355	SKP1	0.238106	1.8088e-08	5.53079e-07
356	SULT1A1	1.48067	1.83706e-08	5.6108e-07
26235	GABBR2	-3.03225	1.91344e-08	5.83742e-07
26234	ZNF608	-2.68784	1.93025e-08	5.88197e-07
26233	USP34	-1.20065	1.94747e-08	5.92771e-07
26232	MUC15	-0.666451	2.07527e-08	6.30952e-07
26231	LRP5L	-2.77072	2.14678e-08	6.51952e-07
26230	SERINC2	-1.13472	2.28495e-08	6.93129e-07
26229	JAK1	-1.06029	2.31282e-08	7.00786e-07
357	AAK1	0.683282	2.31612e-08	7.00992e-07
358	FOLR1	1.55127	2.33135e-08	7.04806e-07
26228	PHLDA3	-1.53931	2.35003e-08	7.09651e-07
26227	SERINC1	-0.707391	2.39191e-08	7.21484e-07
26226	SELENOF	-0.591183	2.396e-08	7.21904e-07
359	CFL2	1.5173	2.4959e-08	7.51158e-07
26225	NT5E	-2.09218	2.53489e-08	7.62035e-07
26224	CYSLTR2	-28.2275	2.54211e-08	7.63347e-07
26223	RPL36AL	-0.432332	2.55189e-08	7.65423e-07
26222	IGSF8	-1.42215	2.63703e-08	7.90076e-07
360	MRPL54	0.721291	2.65846e-08	7.95606e-07
26221	CSNK1A1	-0.716284	2.71567e-08	8.11818e-07
26220	TCF25	-0.602638	2.75798e-08	8.23548e-07
361	DCXR	0.862722	2.81407e-08	8.39359e-07
26219	SLIT3	-1.51557	2.84858e-08	8.48705e-07
26218	ERBB2	-1.0878	2.9764e-08	8.85802e-07
362	CSGALNACT1	1.74084	2.97977e-08	8.8582e-07
26217	PATJ	-1.28961	3.15136e-08	9.35789e-07
26216	TLN1	-1.14995	3.25997e-08	9.66968e-07
363	SNRPG	0.47896	3.2775e-08	9.71091e-07
364	RPS13	0.122698	3.34617e-08	9.90339e-07
26215	ERGIC2	-0.912653	3.53667e-08	1.04556e-06
26214	EFHC1	-1.34723	3.56968e-08	1.05344e-06
26213	CALD1	-0.684856	3.57118e-08	1.05344e-06
26212	GPBP1	-0.738707	3.63864e-08	1.07216e-06
26211	CCPG1	-0.863953	3.68861e-08	1.08568e-06
365	CYC1	0.833929	3.71829e-08	1.09322e-06
26210	ADAR	-1.17761	3.77621e-08	1.10903e-06
366	RAB11B	0.668593	4.05413e-08	1.18934e-06
26209	JUNB	-0.61752	4.11654e-08	1.20633e-06
26208	SMARCA5	-1.00203	4.16644e-08	1.21962e-06
367	MRPL40	0.584828	4.17403e-08	1.22051e-06
26207	IKZF2	-2.2117	4.22342e-08	1.2336e-06
26206	RTN4	-0.655002	4.6143e-08	1.3463e-06
26205	RNF146	-0.951228	4.63108e-08	1.34972e-06
26204	ABCD4	-1.67432	4.69815e-08	1.36778e-06
26203	SEPT9	-1.23974	4.71522e-08	1.37126e-06
368	ISOC2	1.24952	4.74294e-08	1.37782e-06
369	TMEM171	3.82377	4.76815e-08	1.38364e-06
26202	REEP3	-0.999316	4.88526e-08	1.41515e-06
26201	USP18	-2.4277	4.88731e-08	1.41515e-06
370	PSMB6	0.581402	4.96626e-08	1.43646e-06
371	SDHB	1.06725	5.28214e-08	1.52617e-06
26200	METTL9	-0.73216	5.49022e-08	1.58458e-06
372	SEM1	0.440096	5.66364e-08	1.63287e-06
373	SSU72	0.643737	5.69042e-08	1.63883e-06
374	KRT18	0.114128	5.72447e-08	1.64686e-06
26199	ARID1B	-0.843227	5.74356e-08	1.65058e-06
376	OAT	1.23837	5.76751e-08	1.65391e-06
375	SMDT1	0.40671	5.76431e-08	1.65391e-06
26198	FAM43A	-2.68673	5.77952e-08	1.65558e-06
26197	ACAA2	-0.803448	6.0207e-08	1.72282e-06
26196	C16orf45	-4.96799	6.45194e-08	1.84425e-06
26195	ZNF638	-1.06602	6.4868e-08	1.85223e-06
26194	LENG8	-1.51632	6.64919e-08	1.89658e-06
26193	JADE1	-0.912165	6.71932e-08	1.91454e-06
377	COX14	0.575251	6.76211e-08	1.92468e-06
26192	HMGB1	-0.350686	6.84472e-08	1.94613e-06
378	FHL2	3.93828	6.86931e-08	1.95104e-06
26191	CAVIN1	-0.872588	6.92639e-08	1.96517e-06
26190	TNIK	-2.18687	7.13373e-08	2.02185e-06
379	MAL2	0.604991	7.14652e-08	2.02334e-06
380	NDUFS7	0.825524	7.28565e-08	2.06055e-06
26189	NPEPPS	-1.20601	7.5958e-08	2.146e-06
381	SPX	2.85793	7.63139e-08	2.15378e-06
26188	EVA1A	-2.34153	7.6503e-08	2.15684e-06
382	AMD1	0.810774	7.84728e-08	2.21004e-06
26187	TGFA	-2.92477	8.05137e-08	2.26513e-06
26186	MAP4K4	-1.92805	8.32313e-08	2.33913e-06
26185	ZRANB2	-0.847479	8.38037e-08	2.35275e-06
383	HINT2	0.980941	8.4774e-08	2.37749e-06
384	MORF4L2	0.524994	8.64155e-08	2.42099e-06
26184	HLA-C	-0.756461	8.66406e-08	2.42422e-06
26183	CTSS	-1.55411	8.67118e-08	2.42422e-06
385	CETN2	0.67923	8.79672e-08	2.45674e-06
26182	CTBS	-1.71227	9.48358e-08	2.64581e-06
26181	TM7SF3	-1.31377	9.56158e-08	2.66347e-06
26180	KIF5B	-0.669447	9.5668e-08	2.66347e-06
26179	DST	-1.85765	9.76863e-08	2.71684e-06
26178	KIDINS220	-1.32408	1.02069e-07	2.83579e-06
26177	ZFHX3	-0.880774	1.07195e-07	2.97511e-06
386	NENF	0.572094	1.08677e-07	3.01312e-06
387	CAMTA1	0.604254	1.09642e-07	3.03671e-06
388	JOSD2	1.2313	1.10449e-07	3.05591e-06
389	ZFYVE21	0.860961	1.14124e-07	3.15432e-06
390	HERPUD1	0.534692	1.15761e-07	3.19628e-06
26176	TGFB1	-2.34117	1.16691e-07	3.21864e-06
26175	WDR86	-1.37837	1.18188e-07	3.25657e-06
26174	IMPDH2	-0.82056	1.22542e-07	3.37306e-06
26173	LONP2	-0.996751	1.24583e-07	3.42571e-06
26172	RETREG2	-1.00532	1.24971e-07	3.43286e-06
26171	VSIG2	-0.918798	1.25649e-07	3.44795e-06
26170	MCTP2	-2.2494	1.25905e-07	3.45142e-06
391	NEDD8	0.430823	1.26896e-07	3.47504e-06
392	LRP2	1.34449	1.29759e-07	3.54981e-06
393	SBDS	0.479131	1.3071e-07	3.57215e-06
26169	OGT	-1.48905	1.34162e-07	3.66276e-06
26167	ATF6B	-1.14121	1.37183e-07	3.73761e-06
26168	DNMT1	-2.57854	1.37183e-07	3.73761e-06
26166	SNRNP70	-0.784148	1.3841e-07	3.7672e-06
26165	FSTL3	-2.16426	1.38971e-07	3.77863e-06
394	TIMM8B	0.815855	1.39572e-07	3.79112e-06
26164	FBXO2	-1.86372	1.43501e-07	3.89389e-06
26163	OXR1	-1.42865	1.48574e-07	4.02745e-06
395	SNX3	0.50752	1.48834e-07	4.03041e-06
396	DUT	0.59827	1.49054e-07	4.0323e-06
26162	JCAD	-2.61557	1.50343e-07	4.06306e-06
26161	CNIH4	-0.948067	1.56614e-07	4.22826e-06
397	NAA20	0.754859	1.57881e-07	4.25818e-06
26160	JMJD1C	-0.93625	1.59287e-07	4.29175e-06
398	SNHG25	0.679843	1.59886e-07	4.30358e-06
26159	DUOX2	-0.962958	1.61222e-07	4.33518e-06
26158	PPP1R2	-0.830762	1.61634e-07	4.34189e-06
399	PRDX2	0.278363	1.62591e-07	4.36322e-06
26157	ARID4A	-1.33959	1.62962e-07	4.3688e-06
400	CHP1	1.24735	1.66631e-07	4.46267e-06
401	POLR2K	0.717098	1.67482e-07	4.48097e-06
26156	CHD1	-1.75372	1.68563e-07	4.50539e-06
26155	MVP	-1.52585	1.7307e-07	4.62124e-06
26154	PSIP1	-0.932261	1.74185e-07	4.64639e-06
26153	PCNX2	-2.55555	1.77171e-07	4.72132e-06
402	MCRIP2	1.38542	1.79509e-07	4.77886e-06
26152	SMARCC2	-1.47402	1.83095e-07	4.8695e-06
26151	MAP2	-1.35646	1.83684e-07	4.88029e-06
26150	MYCBP2	-1.17861	1.85657e-07	4.92784e-06
26149	TRIM56	-1.12193	1.91191e-07	5.06969e-06
26148	SCGB3A1	-2.81113	1.92599e-07	5.10198e-06
26147	KMT2C	-1.10677	1.93733e-07	5.12693e-06
26146	KLK7	-28.2055	1.95733e-07	5.17473e-06
26145	KANSL1	-1.07283	1.99022e-07	5.25649e-06
26144	KCP	-28.1511	2.02067e-07	5.33167e-06
403	PPCS	0.766171	2.02445e-07	5.33636e-06
404	ROMO1	0.362912	2.02687e-07	5.3375e-06
26143	SETD5	-1.20998	2.091e-07	5.50096e-06
26142	PDZK1IP1	-3.41748	2.10188e-07	5.52414e-06
26141	RNF13	-0.754172	2.11787e-07	5.56072e-06
405	HK1	1.72792	2.12634e-07	5.57747e-06
26140	TMEM179B	-0.686619	2.12917e-07	5.57942e-06
406	DUSP14	1.12895	2.15852e-07	5.6508e-06
26139	HCFC1R1	-0.874948	2.16686e-07	5.66708e-06
407	AARS	1.67932	2.18217e-07	5.70155e-06
408	ELMO1	3.17339	2.21988e-07	5.79442e-06
409	INPP5J	0.884721	2.22637e-07	5.80571e-06
26138	TMX4	-0.950489	2.25402e-07	5.8721e-06
26137	PIK3IP1	-1.54339	2.33527e-07	6.07784e-06
26136	AQP5	-4.37406	2.40944e-07	6.26477e-06
410	SMOC2	6.4854	2.41583e-07	6.27529e-06
26135	GATAD1	-1.07722	2.46101e-07	6.38645e-06
411	HIBADH	1.2058	2.47767e-07	6.42346e-06
26134	RPN2	-0.615506	2.54608e-07	6.59443e-06
26133	LCA5	-1.79866	2.55181e-07	6.60287e-06
26132	PURA	-0.808974	2.55755e-07	6.61133e-06
26131	AUTS2	-2.73355	2.56127e-07	6.61455e-06
26130	CLDN7	-0.63984	2.60013e-07	6.70844e-06
412	DMKN	0.493738	2.66195e-07	6.86133e-06
26129	ZMAT1	-1.63355	2.75627e-07	7.09759e-06
413	MRPS33	0.748607	2.76136e-07	7.10386e-06
26128	MTF2	-1.42695	2.79725e-07	7.18927e-06
26127	CST3	-0.330178	2.8753e-07	7.38278e-06
414	TSC22D3	0.604568	2.96089e-07	7.59527e-06
26126	CTXN1	-2.7459	2.97416e-07	7.62198e-06
415	SLC25A4	0.778495	3.06782e-07	7.85451e-06
26125	ELK3	-2.29097	3.08884e-07	7.90076e-06
416	H1F0	1.24826	3.1235e-07	7.98177e-06
26123	RIC3	-0.928225	3.17848e-07	8.10679e-06
26124	NIPBL	-1.12854	3.17598e-07	8.10679e-06
26121	LSR	-0.778444	3.20275e-07	8.15314e-06
26122	HMGA1	-1.09606	3.20191e-07	8.15314e-06
26120	SRSF4	-0.898931	3.21874e-07	8.18607e-06
26119	ADM	-2.30403	3.24416e-07	8.24287e-06
26118	ACTN4	-0.738291	3.28007e-07	8.3262e-06
26117	RYK	-1.28134	3.34339e-07	8.4789e-06
26116	FLNA	-0.877799	3.35303e-07	8.49531e-06
417	COPZ1	0.746866	3.38656e-07	8.57212e-06
26115	SYF2	-0.626599	3.45638e-07	8.7406e-06
26114	SPINT2	-0.273783	3.57212e-07	9.02475e-06
418	RPL4	0.233284	3.70898e-07	9.36167e-06
419	MZT2A	0.558254	3.85591e-07	9.72336e-06
26113	GPATCH8	-1.10481	3.88161e-07	9.77895e-06
420	STMP1	0.757718	3.91053e-07	9.84255e-06
421	BSG	0.248404	3.93915e-07	9.90525e-06
422	PKHD1L1	4.49767	3.99387e-07	1.00334e-05
423	TBC1D4	2.83822	4.00323e-07	1.00475e-05
26112	SMC5	-1.45381	4.06727e-07	1.01987e-05
26111	LGALS3BP	-0.626472	4.49365e-07	1.12573e-05
26110	DDX39B	-1.82045	4.53929e-07	1.1361e-05
424	RPL6	0.168865	4.57293e-07	1.14345e-05
425	IFITM2	1.74095	4.59965e-07	1.14905e-05
26109	ARHGEF12	-1.13626	4.77614e-07	1.19092e-05
426	ANXA3	0.746995	4.77552e-07	1.19092e-05
427	SEMA3D	4.94098	4.86713e-07	1.21248e-05
26108	RSBN1L	-0.826088	5.01452e-07	1.24803e-05
26107	CERS6	-1.77663	5.03072e-07	1.2509e-05
26106	LYST	-1.98284	5.0535e-07	1.2554e-05
26105	BTG2	-0.69408	5.14958e-07	1.27808e-05
26104	HSD17B12	-0.812904	5.43239e-07	1.34629e-05
26103	CFLAR	-0.597396	5.43449e-07	1.34629e-05
428	C22orf39	1.08127	5.46817e-07	1.35338e-05
429	NUDT8	1.39454	5.50771e-07	1.36191e-05
26102	MSMO1	-1.4041	5.51692e-07	1.36293e-05
26101	ITGA2	-2.0559	5.56754e-07	1.37416e-05
430	TRMT9B	1.46023	5.66573e-07	1.39711e-05
26100	EMILIN2	-3.13873	5.70958e-07	1.40663e-05
431	FMOD	3.22832	5.89887e-07	1.45192e-05
432	RPS21	0.123932	5.92542e-07	1.45712e-05
433	CAPG	0.488633	5.96279e-07	1.46496e-05
26099	TNRC6B	-0.743226	5.97351e-07	1.46625e-05
434	SCP2	0.602371	6.05681e-07	1.48533e-05
26098	DDX24	-0.593961	6.08483e-07	1.49084e-05
26097	SLC38A5	-1.20978	6.21883e-07	1.52228e-05
435	SLC20A2	0.930611	6.25718e-07	1.53026e-05
26096	RNF213	-0.994922	6.34754e-07	1.55095e-05
436	LSM5	0.648074	6.41122e-07	1.56365e-05
26095	CREBRF	-0.91895	6.41122e-07	1.56365e-05
437	CANX	0.264164	6.61102e-07	1.61091e-05
26094	CXXC5	-0.958646	6.62455e-07	1.61274e-05
438	WDR72	2.37803	6.81334e-07	1.65719e-05
26093	EMP3	-1.02802	6.87098e-07	1.66969e-05
26092	TIA1	-1.42786	7.12442e-07	1.72971e-05
26091	CLTA	-0.462327	7.1791e-07	1.7414e-05
440	BEX1	1.9812	7.26743e-07	1.75964e-05
439	TACC2	1.56043	7.26281e-07	1.75964e-05
26090	PTPRG	-1.5948	7.28133e-07	1.76141e-05
26089	NAB2	-1.47311	7.37839e-07	1.78328e-05
26088	M6PR	-0.746213	7.42455e-07	1.79281e-05
26087	ABI2	-0.870001	7.53302e-07	1.81737e-05
26086	TMED1	-0.879085	7.60231e-07	1.83243e-05
26085	EIF3J-DT	-1.22368	7.66929e-07	1.84691e-05
441	SH3YL1	0.848123	7.79208e-07	1.87479e-05
26084	PLXNC1	-5.08961	7.88967e-07	1.89657e-05
26083	SCAF11	-0.670382	7.92179e-07	1.90184e-05
442	IDI1	1.41549	7.92582e-07	1.90184e-05
26082	AHI1	-0.981861	7.97021e-07	1.91078e-05
26081	KANK2	-1.71976	8.12955e-07	1.94723e-05
26080	CCNL2	-1.54878	8.14296e-07	1.9487e-05
26079	NR2F1-AS1	-28.017	8.17918e-07	1.95562e-05
443	TUBB4B	0.522338	8.28774e-07	1.97981e-05
26078	GBP2	-1.80089	8.35523e-07	1.99415e-05
444	FAHD2A	1.49518	8.40407e-07	2.00402e-05
26077	SRSF7	-0.631558	8.65241e-07	2.0614e-05
26076	PGRMC2	-0.767088	8.73159e-07	2.07841e-05
26075	PLP2	-1.14625	8.9078e-07	2.11847e-05
26074	GPR108	-0.91145	9.09432e-07	2.16091e-05
445	ALKBH7	0.514292	9.13346e-07	2.16829e-05
446	PSMA3	0.660718	9.34927e-07	2.21755e-05
447	PRKCD	1.50088	9.72808e-07	2.30536e-05
26073	NME3	-0.658222	9.98376e-07	2.36385e-05
448	TRMT112	0.356422	9.99382e-07	2.36414e-05
26072	EMC7	-0.711126	1.00304e-06	2.37069e-05
26071	PTK7	-1.77837	1.02227e-06	2.41403e-05
26070	NSD3	-0.932769	1.03053e-06	2.43138e-05
449	NOP10	0.590827	1.05318e-06	2.48264e-05
26069	WEE1	-0.924137	1.05464e-06	2.48388e-05
450	HMGN2	0.243894	1.06435e-06	2.50455e-05
26068	UBE2H	-0.859139	1.06529e-06	2.50455e-05
26067	PLEKHA5	-1.2894	1.06757e-06	2.5077e-05
451	SCPEP1	0.471055	1.10782e-06	2.59835e-05
26066	PER3	-2.04679	1.1081e-06	2.59835e-05
26065	MYEF2	-2.02455	1.11619e-06	2.61502e-05
26064	ITGA9	-1.40681	1.11759e-06	2.61601e-05
26063	MARCH6	-0.841038	1.1304e-06	2.6437e-05
26062	BBX	-0.686888	1.17059e-06	2.73529e-05
26061	RAPGEF3	-1.45211	1.17661e-06	2.74696e-05
452	RWDD4	1.3251	1.18963e-06	2.77494e-05
26060	PNP	-2.41173	1.24607e-06	2.90406e-05
26059	SCD5	-1.13314	1.27373e-06	2.96595e-05
453	NDUFB5	0.679654	1.28651e-06	2.99308e-05
454	ATP5F1A	0.44979	1.31471e-06	3.05604e-05
455	SDSL	1.32517	1.3216e-06	3.0694e-05
456	DCTN3	0.717695	1.32358e-06	3.07132e-05
457	IQGAP2	1.84741	1.338e-06	3.10209e-05
26058	YIPF4	-0.959789	1.36898e-06	3.17118e-05
26057	CIRBP	-0.223874	1.39285e-06	3.22367e-05
26056	XPR1	-2.10391	1.40677e-06	3.25307e-05
26055	DPYSL3	-2.7966	1.40869e-06	3.25471e-05
458	RAB10	0.815297	1.42293e-06	3.28478e-05
26054	CCDC148	-2.91797	1.42718e-06	3.29175e-05
26053	ERBB3	-2.14319	1.44465e-06	3.32917e-05
26052	RBFOX1	-5.0063	1.45022e-06	3.33913e-05
26051	C9orf16	-0.65063	1.48942e-06	3.42643e-05
26050	NINJ1	-0.700872	1.50109e-06	3.45033e-05
459	AURKAIP1	0.442451	1.52887e-06	3.51116e-05
460	MRPL33	0.41576	1.5508e-06	3.55846e-05
26049	POLR2A	-1.2487	1.57069e-06	3.60102e-05
26048	SCEL	-2.91622	1.58573e-06	3.63237e-05
461	COMTD1	1.43067	1.63792e-06	3.74871e-05
462	RBX1	0.476745	1.644e-06	3.75941e-05
463	IDH3G	0.978836	1.67679e-06	3.83114e-05
26046	SAMD4A	-1.53148	1.70096e-06	3.87973e-05
26047	PPT1	-0.833322	1.69971e-06	3.87973e-05
26045	SLC3A2	-0.55857	1.72377e-06	3.9284e-05
26044	VMP1	-0.681947	1.73849e-06	3.95858e-05
26043	SPATS2	-1.33386	1.74471e-06	3.96937e-05
26042	ADGRF1	-1.97285	1.81796e-06	4.1265e-05
465	MIR22HG	1.80032	1.8184e-06	4.1265e-05
464	C8orf59	0.563493	1.81751e-06	4.1265e-05
466	HYOU1	1.69481	1.84249e-06	4.17762e-05
467	HMGN3	0.378765	1.87724e-06	4.25279e-05
468	RPS19BP1	0.545555	1.89159e-06	4.28168e-05
26041	ZNF292	-1.03132	1.91261e-06	4.32561e-05
469	NCS1	2.00223	1.91779e-06	4.33365e-05
26040	AEBP1	-4.15587	1.92841e-06	4.35397e-05
26039	STAT3	-0.713279	1.94361e-06	4.3846e-05
26038	CRYGN	-1.00388	1.9515e-06	4.39868e-05
470	HINT1	0.161356	1.97679e-06	4.45195e-05
471	STX12	0.609606	1.98262e-06	4.46131e-05
472	SRSF9	0.271743	2.01101e-06	4.52139e-05
26037	TPM1	-0.639007	2.0634e-06	4.63529e-05
26036	DSG2	-0.953069	2.07429e-06	4.65584e-05
26035	U2SURP	-0.678682	2.09752e-06	4.70403e-05
26034	TOP2B	-1.15515	2.10265e-06	4.7116e-05
26033	S100A11	-0.39055	2.1526e-06	4.81948e-05
26032	FOXP1	-0.761395	2.15497e-06	4.82074e-05
26031	IGF2R	-1.20191	2.20368e-06	4.9256e-05
473	GSTM4	1.85953	2.24166e-06	5.0063e-05
26030	SP100	-0.859534	2.24713e-06	5.01435e-05
474	MAGED1	1.07534	2.2606e-06	5.04021e-05
475	PTRHD1	0.722818	2.2736e-06	5.06496e-05
476	RNASET2	0.63302	2.28416e-06	5.08425e-05
26029	PAK2	-1.05997	2.31048e-06	5.13856e-05
477	DNPH1	1.134	2.40902e-06	5.35326e-05
26028	PSAP	-0.465576	2.44652e-06	5.43208e-05
26027	TPM3	-0.621449	2.45188e-06	5.43947e-05
478	ALDH7A1	1.13366	2.51922e-06	5.58301e-05
26026	ZNRF2	-2.09865	2.52075e-06	5.58301e-05
479	EGR2	1.01386	2.52566e-06	5.58924e-05
480	SRP9	0.397815	2.5435e-06	5.62409e-05
481	TMEM141	0.493429	2.56521e-06	5.66739e-05
26025	LUC7L	-1.25978	2.58144e-06	5.69856e-05
482	RPS25	0.142534	2.58834e-06	5.70907e-05
483	UQCC2	0.843459	2.59274e-06	5.71407e-05
484	MRPL34	0.95824	2.64289e-06	5.8198e-05
485	ISM1	2.24035	2.6596e-06	5.85178e-05
486	PDIA6	0.0809428	2.74767e-06	6.04058e-05
26024	ARHGAP36	-28.2006	2.75432e-06	6.04747e-05
26023	YAF2	-0.944895	2.75532e-06	6.04747e-05
26022	DDX6	-0.92209	2.85849e-06	6.26876e-05
487	ASPH	0.847821	2.96035e-06	6.48683e-05
488	SMIM37	0.792556	2.96607e-06	6.49405e-05
26021	MAP2K7	-1.91181	2.99592e-06	6.55403e-05
26020	DYNC1H1	-0.793103	3.03957e-06	6.6441e-05
26019	TRAK2	-1.1561	3.08533e-06	6.73861e-05
26018	HSPD1	-0.576797	3.11482e-06	6.79748e-05
489	STRAP	0.701135	3.19224e-06	6.95842e-05
26017	AFF4	-0.690701	3.19377e-06	6.95842e-05
26015	BHLHE40	-1.63398	3.27464e-06	7.12302e-05
26016	THOC2	-0.972434	3.27386e-06	7.12302e-05
490	ETFRF1	0.997113	3.28726e-06	7.14465e-05
26014	RNPC3	-1.21342	3.32858e-06	7.22858e-05
26013	BFAR	-1.17538	3.43654e-06	7.45699e-05
491	MORN2	0.913756	3.61301e-06	7.83356e-05
492	NDUFAB1	0.515793	3.63991e-06	7.8855e-05
493	HSPB8	3.06162	3.68768e-06	7.98251e-05
26012	SCAMP1	-1.09796	3.8774e-06	8.38642e-05
494	PPARGC1A	4.3144	3.94788e-06	8.53194e-05
26011	RBM17	-0.704682	4.00332e-06	8.64478e-05
495	ARF5	0.900166	4.07113e-06	8.78412e-05
496	C4orf3	0.418924	4.07987e-06	8.79588e-05
26010	CMTM8	-0.95021	4.12676e-06	8.88981e-05
26009	HIST1H2AC	-0.832349	4.18212e-06	9.00183e-05
26008	TMEM43	-1.02992	4.20207e-06	9.03748e-05
497	PYURF	0.59735	4.2387e-06	9.10895e-05
26007	TMEM163	-5.88295	4.24626e-06	9.11788e-05
26006	SINHCAF	-1.3233	4.68675e-06	0.000100557
26005	COL4A3BP	-0.840932	4.69675e-06	0.00010069
26004	ERP27	-2.3064	4.70732e-06	0.000100836
26003	DUSP1	-0.501501	4.81092e-06	0.000102973
498	MAT2A	0.772349	4.94349e-06	0.000105726
499	TMEM123	0.409076	4.98276e-06	0.000106481
26002	ITGAV	-0.890244	5.02055e-06	0.000107203
26001	TTC14	-0.969841	5.13134e-06	0.000109481
500	DLG2	3.09177	5.1471e-06	0.00010973
501	GLT8D2	5.34698	5.15256e-06	0.000109759
502	UBB	0.132921	5.16473e-06	0.00010993
26000	CRLF1	-28.2482	5.30911e-06	0.000112914
503	RPL19	0.0732697	5.34549e-06	0.000113534
25999	ORMDL1	-0.73032	5.34675e-06	0.000113534
504	NDUFS4	0.619891	5.3986e-06	0.000114544
505	LIFR	2.75483	5.41005e-06	0.000114696
25998	TMEM9B	-0.610505	5.41514e-06	0.000114713
25997	STRADB	-1.76094	5.45864e-06	0.000115543
25996	POLG2	-2.10467	5.50246e-06	0.000116378
506	SCUBE3	2.07342	5.65321e-06	0.000119472
25995	RHOB	-0.696641	5.69586e-06	0.000120278
25994	WASF2	-0.732203	5.722e-06	0.000120735
507	PAX8	0.174105	5.74286e-06	0.00012108
508	OTUD6B-AS1	0.679811	5.9193e-06	0.000124701
25993	YTHDC1	-0.750542	5.95827e-06	0.000125424
25992	BICD1	-1.6881	6.10663e-06	0.000128435
25991	TAF7	-0.610928	6.11092e-06	0.000128435
25990	NLRP1	-2.78935	6.33804e-06	0.000133104
25989	IL1RAP	-5.021	6.34694e-06	0.000133186
509	SLC4A4	4.26467	6.3551e-06	0.000133253
25987	DNAJC21	-0.930621	6.41703e-06	0.000134341
25988	ERBIN	-1.07331	6.41253e-06	0.000134341
25986	HLA-B	-0.657858	6.42753e-06	0.000134455
510	RPL11	0.121705	6.69939e-06	0.000140033
25985	LEPROTL1	-1.12293	6.82628e-06	0.000142574
25984	STMN1	-0.907724	6.83663e-06	0.000142679
25983	IRS2	-1.38644	6.95385e-06	0.000145012
25982	STAT1	-1.03445	7.0582e-06	0.000147073
25981	EIF3D	-0.521053	7.09937e-06	0.000147816
25980	CHD2	-0.969205	7.34185e-06	0.000152746
25979	GJA4	-27.9287	7.42413e-06	0.000154338
511	CALM1	0.265686	7.48469e-06	0.000155476
512	MLPH	1.8668	7.53522e-06	0.000156404
25978	ETV4	-2.83177	7.54834e-06	0.000156555
25977	LRBA	-1.47356	7.56675e-06	0.000156815
25976	MIR181A2HG	-2.58157	7.6772e-06	0.000158981
25975	CSAD	-1.82207	7.71466e-06	0.000159633
513	PAIP2	0.625983	7.7874e-06	0.000160889
25974	LDOC1	-1.10266	7.78289e-06	0.000160889
25973	DDRGK1	-0.612358	7.8426e-06	0.000161905
25972	CNPY2	-0.519166	7.91557e-06	0.000163285
25971	CAT	-0.604642	7.95414e-06	0.000163828
514	RNF5	0.955223	7.94862e-06	0.000163828
25970	SIPA1L2	-2.42731	7.96151e-06	0.000163854
25969	IER5	-1.33444	7.99937e-06	0.000164507
515	S100A1	0.453761	8.2311e-06	0.000169142
25968	LINC00891	-4.07516	8.32096e-06	0.000170858
516	RPL39	0.166076	8.34599e-06	0.00017124
517	PPDPF	0.165485	8.60415e-06	0.000176402
518	ERI3	1.18948	8.62303e-06	0.000176559
519	NUCB2	0.743375	8.62501e-06	0.000176559
520	ARPC1B	0.773672	8.64692e-06	0.000176872
25967	ZNF90	-3.09661	8.66688e-06	0.000177145
25966	RNF145	-0.792348	8.77038e-06	0.000179123
521	PPA1	0.279015	8.79264e-06	0.000179441
25965	UBXN1	-0.443703	8.79973e-06	0.000179449
25964	PDK4	-0.769791	8.82612e-06	0.00017985
522	NQO1	1.04356	8.84037e-06	0.000180003
25963	ACVR1	-1.05871	8.97162e-06	0.000182537
25962	PRPF38B	-0.852051	9.01302e-06	0.00018324
25961	PPP4R2	-1.02958	9.10369e-06	0.000184943
523	NT5C3B	0.977728	9.19524e-06	0.00018666
524	PFKFB2	2.14358	9.2642e-06	0.000187918
525	ZNF804B	6.77095	9.41551e-06	0.000190842
25960	GNAQ	-1.1017	9.56149e-06	0.000193655
25959	CTBP2	-0.734558	9.61431e-06	0.000194577
25958	DDX46	-0.709041	9.64303e-06	0.000195011
526	C19orf48	1.14914	9.73863e-06	0.000196795
527	MRPL52	0.527903	9.80362e-06	0.000197959
528	CSRP2	1.1784	9.97589e-06	0.000201286
25957	CHI3L1	-3.95841	1.00989e-05	0.000203614
25956	CLPTM1L	-0.97243	1.01255e-05	0.000203997
25955	IRF3	-0.85382	1.02914e-05	0.000207183
529	DEPTOR	0.995066	1.04719e-05	0.000210658
25954	PLCD3	-4.16018	1.05692e-05	0.000212457
25953	DNAJC1	-0.74204	1.09763e-05	0.000220473
25952	TM2D3	-0.711549	1.11199e-05	0.000223191
25951	METTL15	-1.38682	1.13452e-05	0.000227541
530	RPS12	0.134329	1.14673e-05	0.000229818
25949	NONO	-0.724672	1.17606e-05	0.000235344
25950	RERE	-0.792615	1.17526e-05	0.000235344
531	PQLC1	1.34927	1.20009e-05	0.000239974
25948	TMED4	-0.508284	1.2031e-05	0.000240395
25947	EML4	-0.962051	1.20583e-05	0.000240762
25946	NHSL2	-3.76894	1.21587e-05	0.000242585
25945	FAM133B	-0.688138	1.21767e-05	0.000242762
25944	SERINC3	-0.704785	1.2246e-05	0.000243962
25943	USP15	-1.16703	1.23408e-05	0.000245669
25942	NFAT5	-0.935072	1.24223e-05	0.000247107
532	LYPLAL1	1.03597	1.24435e-05	0.000247344
25941	IFNAR2	-3.63375	1.24873e-05	0.000248031
25940	DDX52	-1.21648	1.26068e-05	0.000250218
25939	SGCE	-1.23664	1.27721e-05	0.000253313
25938	TRA2A	-0.734377	1.29777e-05	0.000257199
533	RPS27A	0.101775	1.30248e-05	0.000257941
534	SMCO4	0.827669	1.32417e-05	0.000262043
535	BAG1	0.634464	1.34652e-05	0.000266268
25937	STOM	-1.2018	1.36443e-05	0.000269611
25936	PCDH7	-1.84954	1.36891e-05	0.000270296
536	NDUFA8	0.796978	1.38086e-05	0.000272455
25935	RNF24	-1.68518	1.38977e-05	0.000274011
25934	TSPAN6	-0.871432	1.40649e-05	0.000277103
25933	PARP4	-1.50563	1.41891e-05	0.000279346
25932	GLG1	-0.749634	1.44831e-05	0.000284924
25931	ATP6V1B2	-1.05833	1.4863e-05	0.000292182
25930	CLIP4	-1.23279	1.49704e-05	0.000294076
25929	TMEM100	-27.9518	1.50988e-05	0.000296382
537	PRPSAP1	0.99548	1.51908e-05	0.000297968
538	LRP1B	6.82877	1.52729e-05	0.00029936
539	DECR1	0.860889	1.56286e-05	0.000306107
25928	STX16	-1.44977	1.59277e-05	0.000311737
540	PFN1	0.324037	1.59778e-05	0.000312489
25927	CCM2	-1.83852	1.60586e-05	0.000313787
25926	PALM	-2.42708	1.60676e-05	0.000313787
25925	GNAI2	-0.734968	1.6082e-05	0.000313839
25923	CENPC	-1.05155	1.63875e-05	0.000319336
25924	FAM184A	-1.95091	1.63857e-05	0.000319336
541	DAZAP2	0.541723	1.64574e-05	0.000320464
25922	TMEM134	-0.787505	1.65387e-05	0.000321812
25921	ANP32B	-0.647389	1.65869e-05	0.000322516
25920	PABPN1	-0.749997	1.69507e-05	0.000329186
25919	MAP4	-0.89926	1.69545e-05	0.000329186
25918	ACSL3	-1.05975	1.69773e-05	0.000329389
542	XBP1	0.441464	1.71298e-05	0.000332107
25917	ZBTB38	-0.948875	1.74212e-05	0.000337511
25916	DEGS1	-0.588879	1.7505e-05	0.00033889
25915	ARHGEF2	-2.34372	1.77529e-05	0.000343441
25914	LAGE3	-1.0024	1.78144e-05	0.000344381
25913	VWA1	-3.21201	1.78283e-05	0.000344402
25912	TMEM30B	-0.748012	1.78482e-05	0.000344537
25911	PHIP	-0.875417	1.78841e-05	0.000344981
543	RPS6	0.125469	1.793e-05	0.000345617
25910	P4HA1	-1.56769	1.7954e-05	0.000345831
544	SRP19	0.805566	1.80121e-05	0.000346701
25909	ACTN1	-1.34316	1.80282e-05	0.000346761
545	ATP6V0D1	0.74964	1.83239e-05	0.000352196
25908	CDK13	-1.17408	1.87866e-05	0.00036083
25907	PTPN14	-2.10404	1.90348e-05	0.000365335
25906	SAFB2	-0.92486	1.93591e-05	0.000371293
546	NME4	0.959049	1.95754e-05	0.000375171
25905	CD46	-0.636723	2.02155e-05	0.000387162
547	NAPA	0.944573	2.02334e-05	0.000387229
25904	MLLT6	-0.95813	2.03594e-05	0.000389361
548	MRPS28	1.16803	2.05726e-05	0.000392964
25903	ZNF83	-1.03586	2.05772e-05	0.000392964
549	GPI	1.13323	2.12602e-05	0.000405718
25902	MARCH7	-0.88056	2.14183e-05	0.000408444
25901	ATXN2	-1.38216	2.15513e-05	0.000410687
25900	PGM2L1	-1.3673	2.17139e-05	0.000413491
550	MEF2C	1.52535	2.18679e-05	0.000416129
25899	GNPTAB	-1.77673	2.21254e-05	0.000420729
25898	DNAJB14	-0.823143	2.2243e-05	0.000422363
551	SNX4	1.17353	2.2243e-05	0.000422363
25897	AHR	-1.51152	2.24327e-05	0.000425665
552	COPZ2	2.28613	2.25892e-05	0.00042833
25896	NEDD9	-1.00972	2.28245e-05	0.000432486
25895	CTSA	-0.965787	2.3164e-05	0.000438608
25894	LBH	-0.618059	2.34411e-05	0.000443542
25893	DNASE2	-0.720184	2.35083e-05	0.000444499
25892	CSNK1E	-1.61694	2.37319e-05	0.000448408
553	NDUFB8	0.319839	2.39812e-05	0.000452799
25891	PAWR	-0.71361	2.42542e-05	0.000457632
25890	SERGEF	-0.949349	2.43183e-05	0.000458517
25889	DERL1	-1.02467	2.48039e-05	0.000467343
25888	ZMYM2	-1.04796	2.48639e-05	0.000468144
554	MGAT1	0.947735	2.50831e-05	0.000471815
25887	BMP1	-1.95746	2.50941e-05	0.000471815
25886	RBM26	-1.02786	2.51769e-05	0.000473038
25885	F11R	-0.99132	2.52377e-05	0.000473849
25884	KIF3A	-1.82359	2.54545e-05	0.000477584
555	BLOC1S1	0.456949	2.55888e-05	0.000479768
25883	NOTCH2	-1.17074	2.58028e-05	0.000483442
25882	AGRN	-1.18711	2.60015e-05	0.000486823
25881	CEBPD	-0.440698	2.60756e-05	0.000487869
25880	SKIL	-1.00556	2.61958e-05	0.000489776
556	SLC39A4	1.12623	2.72033e-05	0.000508258
25879	DNAJA1	-0.483883	2.73793e-05	0.000511188
25878	LAMB1	-1.22347	2.75834e-05	0.000514641
25877	EMC3	-0.583865	2.76226e-05	0.000515013
25876	LETMD1	-0.863322	2.79655e-05	0.000521042
25875	SBF2	-1.62678	2.89334e-05	0.0005387
25873	MFAP2	-3.18728	2.9314e-05	0.000545029
25874	SHE	-1.83747	2.93076e-05	0.000545029
25872	NFIB	-0.674874	2.94099e-05	0.000546432
557	HNRNPA3	0.310272	2.98063e-05	0.000553412
558	SDHC	0.637678	3.04318e-05	0.000564635
25871	RASA1	-1.51229	3.04881e-05	0.000565287
559	LAMTOR5	0.436413	3.05378e-05	0.000565817
25870	ZNF524	-1.58307	3.06642e-05	0.000567765
25869	G0S2	-2.82867	3.1755e-05	0.000587554
560	SDC2	0.217061	3.17825e-05	0.000587658
25868	ZNF274	-1.15003	3.18895e-05	0.00058923
25867	ISYNA1	-1.50973	3.19622e-05	0.000590165
561	SELENOK	0.277127	3.37403e-05	0.000622566
25866	ARRDC3	-0.529246	3.447e-05	0.000635593
562	TMEM220	2.20751	3.46193e-05	0.000637905
25865	H2AFY	-0.55747	3.50139e-05	0.000644733
25864	CCT3	-0.496482	3.50972e-05	0.000645821
25863	CAMLG	-0.62747	3.5566e-05	0.000653998
25862	SIPA1L1	-1.42673	3.56043e-05	0.000654254
25861	CCND3	-0.77668	3.58393e-05	0.000658119
563	AC010642.2	1.59833	3.60058e-05	0.000660723
564	METTL7A	0.416179	3.61068e-05	0.000662123
25860	BRD4	-0.813624	3.62003e-05	0.000663383
25859	ZBTB7A	-0.956686	3.7148e-05	0.000680283
565	Z93241.1	2.95054	3.73082e-05	0.00068275
25858	ETV1	-1.43696	3.78009e-05	0.000691294
566	PSMC4	0.729743	3.80251e-05	0.000694919
25857	SEPT7	-0.516572	3.84772e-05	0.000702372
25856	FNIP1	-1.06023	3.84854e-05	0.000702372
25855	JPX	-0.665577	3.94601e-05	0.000719643
25854	PPFIA1	-1.15672	3.94855e-05	0.000719643
25853	SNX18	-1.45471	4.05754e-05	0.000739003
25852	SLC7A8	-1.08143	4.18636e-05	0.000761947
567	SNRPC	0.713038	4.22956e-05	0.000769285
25851	PPM1K	-1.17641	4.24995e-05	0.000772469
25850	TRIM33	-1.2767	4.26496e-05	0.000774671
568	RGS10	1.05901	4.29698e-05	0.000779956
25849	ZMYND8	-1.18662	4.39064e-05	0.000796417
25848	PCF11	-0.849633	4.43961e-05	0.000804755
25847	CHD6	-0.858699	4.45099e-05	0.000806271
25846	LIMA1	-0.9042	4.47144e-05	0.000809427
25845	TMEM18	-0.83523	4.51213e-05	0.00081624
25844	SF3B2	-0.548185	4.56044e-05	0.000824423
25843	CNN3	-0.517083	4.6299e-05	0.000836414
25842	SREBF1	-1.43128	4.65211e-05	0.00083971
25841	PPL	-1.14747	4.65607e-05	0.00083971
25840	SUSD6	-1.44615	4.65756e-05	0.00083971
569	MAP3K13	0.58021	4.71436e-05	0.000849379
570	MRPS15	0.845877	4.72138e-05	0.000850071
571	COMMD8	1.20854	4.77791e-05	0.00085967
25839	DPP7	-0.482597	4.80029e-05	0.000863117
25838	LAMP2	-0.562084	4.81919e-05	0.000865932
572	BEX4	0.247591	4.89445e-05	0.000878865
25837	PPP1R3B	-1.64575	5.04351e-05	0.000905024
25836	RPRD2	-1.26261	5.06814e-05	0.000908834
25835	AC090673.1	-3.60086	5.36199e-05	0.000960885
25834	PDLIM7	-1.9196	5.36766e-05	0.000961256
25833	ATP1B3	-0.63231	5.41089e-05	0.000968351
25832	BCL7C	-0.554723	5.41603e-05	0.000968623
573	BOLA2B	2.6172	5.46655e-05	0.000977005
25831	HRK	-2.54366	5.50416e-05	0.000983069
25830	RNF149	-1.14847	5.60957e-05	0.00100123
25829	IRX2	-4.00073	5.65405e-05	0.00100849
25828	PBRM1	-0.876872	5.66239e-05	0.00100931
25827	YAP1	-0.932308	5.66955e-05	0.00100991
25826	WTIP	-1.82687	5.69887e-05	0.00101446
575	MRPS36	0.546549	5.73074e-05	0.0010181
574	AAMDC	0.965513	5.73014e-05	0.0010181
25825	PDGFC	-1.69108	5.72833e-05	0.0010181
576	TBCA	0.251666	5.75128e-05	0.00102107
25824	KNOP1	-1.35636	5.75552e-05	0.00102115
577	LMOD1	3.9673	5.78465e-05	0.00102563
25823	SEMA4A	-1.40175	5.82248e-05	0.00103166
25822	TANK	-0.685563	5.89328e-05	0.00104351
25821	LNPEP	-1.30513	5.91996e-05	0.00104754
578	CIB1	0.403375	6.00196e-05	0.00106135
25820	PRRC2B	-1.00637	6.02215e-05	0.00106422
579	TPT1	0.0854971	6.03987e-05	0.00106664
580	MRPL57	0.413579	6.0863e-05	0.00107414
581	GCAT	1.59052	6.15497e-05	0.00108554
582	NELFE	0.72937	6.17953e-05	0.00108915
583	APRT	0.411001	6.46672e-05	0.00113902
584	SH3BGRL	0.507742	6.48704e-05	0.00114185
25819	MIR222HG	-1.58884	6.50741e-05	0.00114468
25818	KHDRBS1	-0.514555	6.5497e-05	0.00115136
25817	OSGEP	-1.01449	6.57919e-05	0.00115579
25816	CFAP97	-0.632529	6.63369e-05	0.0011646
585	CARS	0.828957	6.72571e-05	0.00117998
25815	POLR2B	-1.10892	6.74679e-05	0.0011829
586	ATP6V1E1	0.801768	6.80615e-05	0.00119253
25814	PTK2B	-2.82457	6.83602e-05	0.00119697
25813	ZDHHC2	-0.812523	6.97122e-05	0.00121985
25812	RPSA	-0.204547	7.0515e-05	0.00123309
25811	TRIM22	-2.05629	7.11636e-05	0.00124281
587	SLC25A39	0.714455	7.1134e-05	0.00124281
25810	RNF130	-0.98036	7.15494e-05	0.00124873
25809	KCNK15	-1.87215	7.16611e-05	0.00124987
588	SNRNP25	1.16978	7.27416e-05	0.00126788
25808	TFDP2	-0.803808	7.29081e-05	0.00126996
25807	MAPK14	-1.63674	7.30597e-05	0.00127177
589	GPD1L	2.18109	7.32648e-05	0.00127451
590	PSMG4	1.00471	7.43142e-05	0.00129193
25806	VPS13D	-1.07283	7.4662e-05	0.00129713
25805	IKBIP	-1.00455	7.59897e-05	0.00131934
25804	GLS	-0.67653	7.61947e-05	0.00132204
591	RRAGD	2.23539	7.66063e-05	0.00132832
592	COX16	1.33532	7.75322e-05	0.00134351
25803	CELF4	-5.92626	7.8193e-05	0.00135408
25802	ANXA2	-0.476714	7.85335e-05	0.0013591
593	SLC38A1	1.07136	7.92352e-05	0.00137035
594	PARM1	1.00623	7.95307e-05	0.00137458
25801	RHOU	-1.74246	7.96788e-05	0.00137625
25800	TMEM41A	-2.16535	8.0042e-05	0.00138163
595	RPL41	0.117945	8.03237e-05	0.0013856
25799	CERS4	-0.704248	8.08565e-05	0.00139389
25798	OS9	-0.601427	8.10907e-05	0.00139523
596	FAM104B	1.42969	8.10237e-05	0.00139523
25797	CAND1	-0.795081	8.10907e-05	0.00139523
25796	RICTOR	-1.22705	8.11577e-05	0.00139548
25795	RNF115	-0.7862	8.21693e-05	0.00141197
25794	GALNT12	-1.63665	8.32615e-05	0.00142982
25793	TM2D1	-0.605192	8.383e-05	0.00143866
597	GLO1	0.719623	8.60169e-05	0.00147366
25792	RBBP6	-0.825294	8.59992e-05	0.00147366
25791	ERG28	-0.631932	8.60346e-05	0.00147366
598	CHMP2B	0.599859	8.63363e-05	0.00147788
25790	TMPRSS4	-27.7316	8.68352e-05	0.00148547
25789	MAN1A2	-0.707389	8.73548e-05	0.0014934
25788	S100A6	-0.113902	8.79859e-05	0.00150323
599	SCOC	0.607116	8.8968e-05	0.00151904
600	RPL31	0.132413	8.98312e-05	0.0015328
601	DPP6	5.02017	9.26773e-05	0.00158036
25787	CRABP2	-1.61323	9.3402e-05	0.0015917
25786	IGF1R	-0.978983	9.49744e-05	0.00161747
25785	GRAMD1A	-1.66656	9.53836e-05	0.0016234
25784	MBOAT7	-1.11465	9.69082e-05	0.0016483
25783	LASP1	-1.56239	9.7824e-05	0.00166282
25782	MIDN	-0.846561	9.93955e-05	0.00168846
602	CDH16	7.07204	0.000100374	0.00170293
25781	RSL1D1	-0.576784	0.000100374	0.00170293
603	NDUFV3	0.660787	0.000101135	0.00171475
604	GRIN2C	4.96627	0.000102631	0.00173901
25780	GXYLT1	-1.65943	0.000102935	0.00174305
605	PLCG2	1.3449	0.000103008	0.0017432
606	PSMA2	0.606964	0.000103345	0.00174778
25779	NFIX	-0.991342	0.000103704	0.00175274
25778	NSD1	-0.899969	0.000105225	0.00177733
25777	ACIN1	-0.94198	0.000105858	0.0017869
25776	SMIM1	-0.783685	0.000107028	0.0018055
25775	SGMS1	-0.96309	0.000108034	0.00182132
25774	CCDC14	-1.35058	0.000108452	0.00182722
25773	MAP3K5	-1.49566	0.000108606	0.00182867
25772	DDX18	-0.531809	0.00010907	0.00183533
25771	INTS6	-0.796351	0.000109837	0.00184708
25770	MORC3	-1.6686	0.000110117	0.00185061
607	TOMM5	1.29481	0.000110699	0.00185923
25769	IGFBP2	-1.70852	0.000111919	0.00187854
25768	STAG2	-0.75726	0.000112808	0.00189227
608	CCDC9B	2.54269	0.000113485	0.00190243
25767	COL8A2	-1.90394	0.000113957	0.00190916
609	OR2A1-AS1	2.5071	0.000114919	0.00192407
25766	HECTD1	-0.746147	0.000116513	0.00194953
610	FAM200B	0.625492	0.000119194	0.00199315
611	ZNHIT1	0.368047	0.000119436	0.00199594
25765	ASCC3	-1.37677	0.0001206	0.00201413
25764	GPATCH2L	-1.58168	0.000121076	0.00202082
25763	SEC23A	-0.979962	0.000123557	0.00206095
25762	NR2F6	-0.804506	0.000124206	0.00207049
612	MAGED2	0.369965	0.000124407	0.00207254
25760	ZNF462	-1.11645	0.00012491	0.00207833
25761	C11orf49	-1.1638	0.00012491	0.00207833
25759	KDELR1	-0.483904	0.000125036	0.00207913
613	C21orf2	0.932742	0.000125263	0.00208162
614	SNRPF	0.48392	0.000127093	0.00211072
615	FAM229B	0.882507	0.000129104	0.0021428
616	PPIF	1.90158	0.000129847	0.00215378
25758	KDM2A	-1.17664	0.000131423	0.00217858
25757	CLSTN1	-0.913169	0.000131807	0.00218358
25756	GPRC5B	-2.17048	0.000132098	0.00218706
25755	RDH5	-3.94914	0.00013494	0.00223274
25754	CREB3L2	-0.645601	0.000135293	0.00223718
25753	MTHFR	-1.32761	0.000136001	0.0022475
25752	AL137026.1	-4.58895	0.000138117	0.00228106
25751	ITGA6	-2.55953	0.000138866	0.00229202
617	MALSU1	0.836489	0.000139117	0.00229474
25750	TMBIM6	-0.408644	0.00014118	0.00232734
25749	SREK1	-0.658103	0.000142087	0.00234085
618	PCGF5	1.28307	0.000143544	0.0023634
25748	ATL2	-0.791792	0.000143774	0.00236572
25747	SGMS2	-0.866399	0.000144624	0.00237534
620	SFXN4	1.47591	0.000144566	0.00237534
619	GADD45G	1.21141	0.000144451	0.00237534
621	SDHAF3	1.2342	0.000145349	0.00238577
25746	IER5L	-1.77516	0.000146486	0.00240296
25745	CASC4	-0.66863	0.000146867	0.00240773
25744	TMF1	-0.690699	0.00014837	0.00243088
25743	ODC1	-0.51793	0.000149023	0.00243859
25742	SETD2	-1.18125	0.000149023	0.00243859
622	PXDC1	1.56674	0.000151208	0.00247285
623	NDUFB10	0.345369	0.000155006	0.00253341
25741	PAXBP1	-1.38294	0.000155454	0.00253918
624	STMN3	1.0758	0.000156292	0.0025513
25740	ELP2	-0.990602	0.000156603	0.00255483
625	NFIA	0.456713	0.00015765	0.00257034
25739	CCDC47	-0.595233	0.000158957	0.00259006
25738	DGCR6	-1.53853	0.000159178	0.00259209
626	RIOX2	1.14121	0.000159368	0.0025936
627	KCNQ1	1.16766	0.000161407	0.0026252
628	CNDP2	0.57874	0.000162759	0.00264558
629	ECHDC3	1.27357	0.000162921	0.0026466
630	RPS23	0.0964498	0.000163747	0.00265841
25737	AKAP8L	-0.892104	0.00016435	0.00266657
631	UQCRC2	0.58586	0.000165577	0.00268485
25736	TBL1XR1	-0.563398	0.00016584	0.00268748
632	CTGF	0.421771	0.000166879	0.00270268
633	TMEM233	2.74134	0.000167807	0.00271608
634	HLA-DRB5	2.17086	0.000168073	0.00271874
635	IGFBP4	0.778507	0.000172285	0.00278519
25735	IP6K2	-0.643677	0.000173071	0.00279507
25734	COL1A1	-2.80104	0.000173105	0.00279507
25733	UBE3A	-0.727998	0.000179408	0.00289509
25732	WWC2	-0.998802	0.000180153	0.00290536
636	TCTA	1.02707	0.000183216	0.00295299
637	TIFA	1.6918	0.000183759	0.00295995
25731	KIAA1109	-1.01324	0.000185926	0.00299305
638	ABHD12	0.588217	0.000186641	0.00300095
25730	CDYL	-1.44145	0.000186604	0.00300095
25729	SSBP2	-0.968539	0.000191759	0.00308139
25728	TSPYL2	-0.793388	0.000195526	0.00314003
25727	ARRDC2	-2.33423	0.000196488	0.00315359
639	TUBB	0.396006	0.00019792	0.00317466
640	VDAC2	0.385669	0.000198484	0.0031818
25726	LPCAT2	-0.471714	0.000200184	0.00320714
25725	EIF3E	-0.335315	0.000200459	0.00320962
25724	SMC3	-0.705136	0.000200616	0.00321022
25723	NEDD4L	-1.07795	0.000202314	0.00323546
641	PFN2	0.647204	0.000202671	0.00323923
25722	APMAP	-0.455337	0.000203228	0.00324619
642	ANAPC15	0.901331	0.000203966	0.00325603
643	FAM3B	1.91045	0.000204546	0.00326334
25721	ODF2L	-0.713558	0.000206336	0.00328993
644	MAGOH	0.626658	0.000207246	0.00330248
25720	CYBC1	-1.28603	0.000208956	0.00332775
645	TXNDC17	0.573584	0.000209365	0.0033316
646	HADHB	0.64738	0.000209447	0.0033316
25719	SPTLC1	-0.676678	0.000211752	0.00336627
25718	TNRC6A	-0.981209	0.000213163	0.00338669
647	MRPS26	0.574046	0.000213747	0.00339395
25717	USP8	-0.725811	0.000214479	0.00340355
25716	UFL1	-0.7112	0.00021796	0.00345674
25715	CMYA5	-1.1556	0.000221128	0.0035049
648	ACADM	0.876749	0.000221322	0.0035059
649	MRPL24	0.9037	0.000221537	0.00350724
25714	PTPN13	-1.0356	0.000222403	0.00351885
25713	ETS1	-2.08648	0.000224973	0.00355742
650	CISH	1.32816	0.000226577	0.00358066
651	TOM1L1	1.12171	0.000227859	0.0035988
25712	MUC20-OT1	-0.772366	0.00023013	0.00363253
652	CCDC167	2.15958	0.000230982	0.00364167
25711	JUN	-0.495355	0.000230892	0.00364167
653	DYNLL1	0.156587	0.00023419	0.00369008
25710	CTTN	-0.575079	0.000235581	0.00370981
25709	TACC1	-0.859449	0.000237026	0.00373037
25708	POGZ	-0.885376	0.000241223	0.0037942
25707	ST6GAL2	-1.20788	0.000244873	0.00384934
654	ZNF428	0.508112	0.000245776	0.00386126
655	SNX2	0.503015	0.000247686	0.00388899
25706	FAM84B	-2.55947	0.000251112	0.00394047
656	MYL12B	0.0939049	0.000252768	0.00396413
25705	TNKS2	-1.14305	0.00025311	0.00396717
657	SOD1	0.162757	0.000254139	0.00398097
658	MDH1	0.535861	0.000256185	0.00401067
25704	SECISBP2	-0.699903	0.000256705	0.00401646
659	MLF1	1.1318	0.000264957	0.00414314
25703	SLC44A1	-0.586198	0.000266749	0.00416874
25702	KDM5A	-0.909487	0.000272511	0.0042563
25701	YY1	-0.536474	0.000273404	0.00426775
660	RPL35A	0.133874	0.000273798	0.00427142
661	MARCKSL1	0.313754	0.000275647	0.00429775
25700	NOC3L	-0.933857	0.000280106	0.00436472
25699	BNIPL	-3.50303	0.000280914	0.00437477
25698	TJP1	-0.571647	0.00028194	0.0043882
662	CDIP1	1.83722	0.00028232	0.00439155
25697	HIF1A	-0.603318	0.000285863	0.00444408
25696	KCNJ2	-3.52895	0.000286906	0.00445771
25695	OTUD7B	-1.61874	0.000289365	0.00449112
663	IGLC2	5.5983	0.000289392	0.00449112
664	GLRX5	0.560248	0.000293159	0.0045443
25694	GCNT1	-1.20396	0.000293075	0.0045443
25693	CCT8	-0.505658	0.000295441	0.00457703
25692	ABHD14A	-0.524875	0.000300658	0.00465515
25691	KLF4	-0.682868	0.000301147	0.00466003
25690	CALU	-0.573949	0.000302995	0.00468591
665	RPS28	0.107262	0.000303632	0.00469124
25689	KLF5	-0.58366	0.00030369	0.00469124
666	TTC32	1.47016	0.000307425	0.0047462
25688	SRGAP3	-1.70232	0.000307778	0.0047489
25687	EP300	-1.00538	0.000308601	0.00475886
667	ELOVL5	1.22134	0.000310966	0.00479257
668	ARL3	0.549159	0.000314515	0.00484215
25686	TNFRSF10B	-1.53906	0.000314545	0.00484215
669	CISD1	0.860143	0.000315355	0.00485183
25685	TCF7	-1.28788	0.000316741	0.00487035
670	CHCHD5	0.545686	0.000317769	0.00488334
25684	ZC3H6	-0.974145	0.000318011	0.00488426
25683	FUT8	-1.88916	0.000319012	0.00489682
25682	TMEM9	-0.578925	0.000322493	0.00494742
25681	LRP10	-0.581251	0.0003228	0.0049493
25680	GON4L	-1.14542	0.000333975	0.0051177
25679	NSRP1	-0.568647	0.000339665	0.00520191
671	ECI1	0.332924	0.000340375	0.0052098
25678	MBIP	-0.38979	0.000343747	0.00525841
672	B4GALT1	0.741087	0.00034453	0.00526738
25677	UBR5	-1.33711	0.00035072	0.00535895
673	DMAC1	0.540909	0.000354927	0.00542013
674	MIEN1	0.634402	0.00035857	0.00547264
25676	SYNGR2	-0.693228	0.000360404	0.0054975
25675	JMY	-1.09348	0.00036112	0.00550528
675	UBXN6	0.66432	0.000362042	0.0055162
25674	GPR27	-2.4837	0.000364375	0.00554858
25672	ERLEC1	-0.458227	0.000365512	0.00555957
25673	BDH2	-0.510871	0.00036534	0.00555957
677	GMPPA	1.41613	0.000369152	0.00560855
676	RAB17	1.12424	0.000369083	0.00560855
678	RPL36	0.0931203	0.000369361	0.00560855
25671	EVA1B	-1.45977	0.000370583	0.0056239
25670	RBM6	-0.857918	0.000373424	0.00566381
25669	EFEMP2	-0.520685	0.000382359	0.00579604
679	DAD1	0.190653	0.000384199	0.00582063
680	ZBTB8OS	0.777014	0.000386737	0.00585578
681	CCL28	1.39699	0.000394633	0.00597194
25668	FHOD1	-3.55819	0.000399704	0.00604527
25667	TRIM38	-0.99321	0.000400643	0.00605605
682	CYBRD1	0.544037	0.000401999	0.00607311
25666	LRRC8A	-1.527	0.000405559	0.00612343
683	NDUFV1	0.562511	0.000406625	0.00613607
25665	PNKP	-1.0346	0.0004108	0.00619558
684	EBAG9	0.586749	0.000412265	0.00621417
25664	SUDS3	-0.6849	0.000413696	0.00623223
685	LRRC2	1.46042	0.000416611	0.00627261
686	RPA3	0.648161	0.000419271	0.0063091
25663	ZC3H13	-0.580055	0.000420961	0.0063286
687	KIF9	0.707567	0.000421039	0.0063286
688	EEF1G	2.70162	0.000421986	0.00633926
25662	MDM2	-1.03343	0.000424558	0.00637433
25661	HTT	-1.30025	0.000430993	0.00646731
689	MIOX	3.52319	0.000434427	0.00651519
25660	ANG	-2.52849	0.000436663	0.00654505
690	RPL32	0.120461	0.000436948	0.00654566
25659	CD82	-1.0405	0.000443062	0.00663354
25658	KLHL36	-1.35428	0.000445422	0.00666514
25657	PARP9	-1.45339	0.000453839	0.00678729
25656	C1GALT1C1	-0.803694	0.000462876	0.00691858
691	ENY2	0.455294	0.00046581	0.00695855
25655	LPL	-27.5431	0.000467892	0.00698574
25654	UPF2	-0.660008	0.000469546	0.00700653
25653	COL14A1	-0.701885	0.000482172	0.00719092
25652	PNPLA2	-0.794198	0.000490916	0.00731724
25651	TSPAN9	-1.76903	0.000491871	0.0073274
25650	GPCPD1	-1.22153	0.000492873	0.00733825
692	SLC25A25	1.96733	0.00049333	0.00734096
25649	ADSS	-0.685621	0.000496582	0.00738524
25648	MED28	-0.665415	0.000497593	0.00739617
693	NDUFA11	0.243711	0.000499068	0.00741397
694	ANKRD37	1.18271	0.000501844	0.00745108
695	BZW2	0.967393	0.000512858	0.00761037
25647	MAGEF1	-0.540059	0.000516896	0.00766605
696	NDUFAF8	0.558225	0.000526419	0.00780296
25646	AFF1	-0.601575	0.000527147	0.00780943
25645	LAMC1	-0.834036	0.000528655	0.00782743
697	BAD	0.636341	0.000529435	0.00783464
699	CORO6	1.5076	0.000530118	0.00783608
698	PIM3	0.939342	0.000530118	0.00783608
700	RAB23	1.56408	0.000531486	0.00784764
701	SLC25A3	0.112004	0.000531486	0.00784764
25644	BCL2L1	-1.09273	0.000542156	0.00800077
702	BCAS2	0.689502	0.000547264	0.00807169
25643	BDP1	-0.636656	0.00054938	0.00809844
25642	ORAI2	-0.944044	0.000551402	0.00812377
25641	MBP	-0.794326	0.000553279	0.00814694
25640	TRIM8	-0.818637	0.000555621	0.00817692
703	FAU	0.0474468	0.000556131	0.00817769
25639	EIF4B	-0.436918	0.000556285	0.00817769
25638	MDM4	-0.722577	0.000562754	0.00826824
25637	SCAPER	-0.854496	0.000572117	0.0084012
25636	EPS8L1	-0.893124	0.000577592	0.00847695
704	GOLM1	1.0145	0.000581944	0.00853613
25635	BRD9	-0.999762	0.00058349	0.00855413
705	MPLKIP	0.658077	0.000587077	0.008602
25634	PWP1	-0.75204	0.000591333	0.00865962
25631	DDB2	-2.25331	0.000594422	0.00869058
25632	SUPT5H	-0.803129	0.000594368	0.00869058
25633	PPP1R10	-0.54609	0.000594096	0.00869058
706	ARL5A	1.2827	0.000600096	0.00876396
25630	SAV1	-0.782387	0.000599986	0.00876396
707	UBE2D3	0.319069	0.000608702	0.00888479
25629	IFNAR1	-0.632765	0.000609368	0.00888967
708	MVB12A	0.666445	0.000610091	0.00889537
710	PCBP2	0.185591	0.000611484	0.00890112
709	TMOD1	3.29553	0.000610927	0.00890112
25628	FAS	-1.25347	0.000611261	0.00890112
711	WASHC3	0.752893	0.000617422	0.00898267
712	BMP2	1.40426	0.000619733	0.00901139
25627	HNRNPD	-0.456423	0.000625005	0.00908312
25626	ENG	-3.08685	0.000626259	0.00909639
25624	NF1	-0.813083	0.00063141	0.00916127
25625	MIR29B2CHG	-1.25481	0.000631295	0.00916127
25623	PLCE1	-1.5075	0.000633655	0.00918885
713	BTF3	0.0710697	0.000639444	0.00926778
25622	HSPA1A	-0.482171	0.000645106	0.00934312
714	DCTN6	0.625106	0.00064534	0.00934312
25621	TSTA3	-0.679982	0.000649516	0.00939849
25620	LRG1	-5.32795	0.000649929	0.00939938
25619	PRDM2	-0.82374	0.000654073	0.0094542
25618	DCDC2	-0.913223	0.000655678	0.00947228
25617	AC020916.1	-1.3584	0.000656928	0.00948522
715	ABRACL	0.725446	0.000662194	0.00955609
716	PGAM1	0.565781	0.000668588	0.00963798
25616	SLTM	-0.538496	0.000668528	0.00963798
25615	BLOC1S2	-0.736878	0.000669923	0.00965201
717	CAPZB	0.429129	0.000675897	0.00973284
25614	CD109	-3.61492	0.000679333	0.00977706
25613	NMB	-0.546173	0.000680317	0.00978596
25612	DHX36	-0.491974	0.000682167	0.0098073
25611	PRRG1	-1.67737	0.000687247	0.00987503
25610	RAB21	-0.785301	0.000697261	0.0100135
25609	RBMS1	-1.00525	0.000699723	0.0100435
718	ARHGAP6	1.08118	0.000703589	0.0100936
25608	ERV3-1	-2.0398	0.000707347	0.010142
25607	HK2	-2.28187	0.000709201	0.0101632
719	PARP8	0.982461	0.000713759	0.010223
720	TUBA1B	0.350679	0.000716662	0.0102591
721	TIMM13	0.444179	0.000718733	0.0102833
25606	PLOD2	-0.499999	0.000726026	0.0103821
25605	ADAMTS9-AS2	-2.74338	0.000733784	0.0104874
722	RAB2A	0.265322	0.000741552	0.0105927
723	SNX17	0.641686	0.000742954	0.0106071
25604	PPP2R5E	-0.817638	0.00075142	0.0107223
724	MRPS14	0.8736	0.000755347	0.0107725
25603	POLE3	-1.41615	0.000757521	0.0107978
25601	PAPLN	-2.93515	0.000759361	0.0108125
25602	RIOK3	-0.982231	0.00075902	0.0108125
25600	SLIT2	-3.9029	0.000766416	0.0109072
25599	DLG1	-0.86998	0.000774296	0.0110115
25598	BCAS4	-1.20373	0.000774574	0.0110115
725	FH	1.3443	0.000779241	0.011072
726	ARHGDIA	0.551076	0.00078015	0.011079
25597	TMEM79	-5.26822	0.000791557	0.0112351
25596	SEZ6L2	-4.52453	0.000792692	0.0112452
25595	SELENOP	-0.455706	0.000795464	0.0112786
727	PSMC1	0.556661	0.000804412	0.0113934
25594	LIMCH1	-0.567599	0.00080434	0.0113934
25593	TBC1D2	-2.35916	0.000806862	0.011422
728	ADGRA3	1.96102	0.000811492	0.0114815
729	VAPB	0.997293	0.000815709	0.011535
25592	MRNIP	-0.942988	0.000819069	0.0115764
25591	GGT5	-1.35269	0.000827007	0.0116824
730	S100A14	0.341638	0.000827893	0.0116888
25590	SMC4	-1.76684	0.000828632	0.0116931
25589	WRB	-0.693561	0.000829224	0.0116953
25588	SNX1	-0.436963	0.000833155	0.0117445
25587	NDN	-0.915674	0.00084445	0.0118975
25586	CTSB	-0.199601	0.000847391	0.0119284
25585	CFH	-0.823536	0.000847542	0.0119284
731	GNG5	0.231256	0.000858406	0.012074
25584	SDF4	-0.521486	0.000858788	0.012074
732	FAM107A	1.98755	0.000860931	0.0120978
25583	BIRC6	-0.8477	0.000865155	0.0121508
733	KLF2	1.10432	0.000875139	0.0122845
25582	SUPT16H	-0.695109	0.000876307	0.0122945
25581	JAGN1	-0.680694	0.000880131	0.0123417
25580	MICU3	-1.52786	0.000888537	0.012453
25579	MRPS25	-0.566706	0.000889801	0.0124642
734	NEBL	0.793603	0.000891461	0.0124801
735	VPS28	0.256581	0.000892016	0.0124801
736	PPA2	0.721158	0.000892332	0.0124801
737	FAM167A	3.87944	0.000901886	0.0126071
738	RPL8	0.0558946	0.000907824	0.0126835
25578	AUP1	-0.572734	0.00090871	0.0126892
25577	MBD4	-0.866157	0.000916312	0.0127887
25576	PSMB8	-0.733643	0.000923647	0.0128843
25575	ABCG1	-4.01003	0.00092906	0.0129531
25574	CDH1	-0.460554	0.000936405	0.0130487
25573	RSBN1	-1.01013	0.000944222	0.0131508
25572	RPS6KA3	-1.10925	0.000948908	0.0132092
25571	CD200	-1.34358	0.000950251	0.013221
739	NME1	0.697212	0.000953194	0.013255
25570	SYTL5	-27.3956	0.000956061	0.013288
25569	MAD2L2	-1.59052	0.000961225	0.0133528
25568	DUOX1	-0.732109	0.000962924	0.0133695
25567	HMGXB4	-0.995706	0.000965222	0.0133945
740	SPSB1	2.52701	0.000974206	0.0135121
25566	R3HDM2	-0.746241	0.000975238	0.0135194
741	IFT43	0.72473	0.000977304	0.0135411
25565	HPS4	-1.26338	0.000991009	0.0137238
742	MHENCR	1.13079	0.000998808	0.0138247
25564	CDC42EP1	-1.41744	0.000999335	0.0138248
743	CFAP36	0.513749	0.00101431	0.0140247
25563	LEPR	-5.46122	0.00101788	0.0140668
744	ODF3B	1.2613	0.0010186	0.0140695
25562	APP	-0.402419	0.00102705	0.0141789
745	FAIM	1.02515	0.00102822	0.0141878
25561	DALRD3	-0.913585	0.00103012	0.0142066
25560	CTNNA1	-0.457873	0.0010372	0.0142969
746	SH3BP5	1.12041	0.00103893	0.014306
25559	NUMA1	-0.676324	0.00103884	0.014306
25558	MYSM1	-1.80151	0.00104085	0.0143251
25557	BOD1L1	-0.625007	0.00105751	0.0145468
25556	SEC11A	-0.363805	0.00106635	0.0146609
25555	FAM69B	-1.7859	0.00108462	0.0149044
747	PXK	0.785628	0.00108785	0.0149412
25554	ARSD	-0.760967	0.00108956	0.014957
25553	ZNF331	-1.0263	0.001093	0.0149965
748	MRPL27	0.558366	0.0010974	0.0150492
749	TMEM126A	0.874865	0.00110395	0.0151312
750	MMP15	1.31263	0.00110607	0.0151525
751	MARC2	1.31454	0.00110917	0.0151872
752	C15orf61	1.01395	0.00111043	0.0151967
25552	PAPSS1	-0.995704	0.0011147	0.0152474
753	ECHS1	0.343088	0.00111763	0.0152795
25551	CREBBP	-1.19318	0.00112065	0.0153107
25550	TXLNG	-1.05972	0.00112105	0.0153107
25549	RPL23	-0.190535	0.00113225	0.0154558
25548	TMOD3	-0.835229	0.00113314	0.0154601
25547	EPB41L4A	-1.70153	0.00113601	0.0154913
754	AC104986.2	1.77386	0.00113928	0.015528
755	DPY30	0.387058	0.00114456	0.015592
756	VTI1B	0.551463	0.00114536	0.0155949
757	ITPR1	1.68012	0.00114726	0.0156128
758	YWHAH	0.711828	0.00115136	0.0156607
759	MRPL3	0.586228	0.00115377	0.0156855
25546	TIMP2	-1.19494	0.00115649	0.0157145
760	PNKD	0.27301	0.00116558	0.01583
761	ATP5PB	0.409634	0.00117148	0.0158968
25545	ZNF148	-0.552424	0.00117168	0.0158968
25544	GOLT1A	-4.34353	0.00117792	0.0159732
25543	FMNL2	-1.0638	0.00117945	0.015986
762	MRPL55	0.519103	0.00118397	0.0160391
25542	CKS2	-0.965052	0.00118779	0.0160826
25541	TANC1	-1.32786	0.00121522	0.0164458
763	PKIG	0.62524	0.00121617	0.0164503
764	PARD6G	1.60979	0.00124056	0.0167716
25540	ADAM15	-1.32138	0.00124605	0.0168374
765	COA3	0.511979	0.0012534	0.0169282
25539	NCL	-0.305531	0.00125688	0.0169666
25538	NIFK	-0.706185	0.00125851	0.0169759
766	PRPS1	1.67813	0.00125884	0.0169759
25537	IQCA1	-0.73061	0.00126353	0.0170306
25536	NAV1	-2.2021	0.00128357	0.017292
25535	NECTIN2	-0.576312	0.00130176	0.0175282
25534	ZMYM5	-1.06177	0.00130536	0.0175678
25533	ITGB8	-1.73773	0.00130671	0.0175772
25532	SLC16A9	-1.10296	0.00130852	0.0175926
767	SLC43A3	1.11023	0.00132601	0.0178188
768	SLC25A33	2.02292	0.00132898	0.0178498
25531	ZNF518A	-0.982757	0.00133104	0.0178686
769	ATP6V1G1	0.158097	0.00133391	0.0178981
25530	WIPF2	-1.13853	0.00133564	0.0179123
25529	KLF6	-0.53785	0.00134603	0.0180426
25528	PCSK7	-1.03845	0.00135567	0.0181628
770	PAK3	2.34061	0.00135848	0.0181912
25527	SLC35F3	-5.23318	0.00135929	0.0181931
[truncated: 24,756 more rows]

## Sheet: PTC_vs_rest_DEG
	names	logfoldchanges	pvals	pvals_adj
0	APOE	7.08739	1.27956e-196	3.42347e-192
1	APOC1	5.97214	1.36229e-167	1.8224e-163
2	SERPINA1	4.56364	9.31128e-164	8.30411e-160
3	ZCCHC12	7.52092	3.21461e-143	2.15017e-139
4	FN1	4.81603	1.8842e-142	1.00823e-138
5	GSN	3.17596	1.35144e-141	6.02629e-138
6	CST6	3.70409	1.29561e-140	4.95199e-137
7	IGFBP6	5.87266	2.78277e-136	9.30663e-133
8	DUSP6	3.8113	1.12846e-132	3.35465e-129
9	TSC22D1	2.70854	2.92464e-127	7.82487e-124
10	ARMCX3	3.24188	5.06212e-124	1.23125e-120
11	NPC2	1.84365	1.13707e-121	2.53518e-118
12	TIMP1	3.41298	1.53161e-119	3.15217e-116
13	IGFBP5	2.51474	9.54176e-117	1.8235e-113
14	C2orf40	2.27142	1.65511e-116	2.95217e-113
15	CTSH	3.64542	8.40191e-114	1.40496e-110
16	C4orf48	3.21849	5.84184e-112	9.19403e-109
17	APLP2	1.85619	1.48167e-111	2.16585e-108
18	TMEM98	3.21038	1.53807e-111	2.16585e-108
19	CAMK2N1	3.76232	2.12154e-109	2.83809e-106
20	PROS1	5.65737	6.97638e-109	8.88824e-106
21	TACSTD2	3.34109	2.35704e-107	2.86648e-104
22	DHRS3	2.70437	2.96789e-106	3.45243e-103
23	LRRK2	7.59039	9.32249e-104	1.03926e-100
24	PRSS23	3.78022	2.87065e-102	3.07217e-99
25	PLD3	2.85313	1.55252e-101	1.5976e-98
26	TESC	4.20696	7.0517e-101	6.98771e-98
27	XIST	2.48211	1.13257e-100	1.08221e-97
26754	ACTB	-0.782109	7.40926e-100	6.83568e-97
28	SLC34A2	5.1204	7.81047e-99	6.96564e-96
29	QPCT	5.29449	2.06348e-98	1.78092e-95
30	MPZL2	3.15771	1.42209e-97	1.189e-94
31	SDC4	2.98577	5.41992e-97	4.39424e-94
32	MXRA8	4.23936	7.74802e-96	6.09701e-93
33	PDLIM4	3.69085	2.56174e-95	1.95827e-92
34	CHPT1	2.43454	4.43758e-95	3.29799e-92
35	NELL2	5.23391	3.13435e-94	2.26647e-91
36	PDE5A	4.52464	7.91659e-94	5.57391e-91
37	DAPK2	2.81531	2.56592e-93	1.76029e-90
38	CLU	1.66396	3.60291e-92	2.40989e-89
39	SCG5	5.03207	2.64272e-90	1.72453e-87
26753	TFF3	-5.42812	7.2105e-89	4.59326e-86
40	MET	3.16059	3.65243e-87	2.27257e-84
41	ST3GAL5	2.66151	4.31733e-85	2.62523e-82
42	ZFP36L1	2.13055	5.85593e-85	3.48168e-82
26752	NUPR1	-4.40715	1.00925e-84	5.8701e-82
43	MDK	2.81617	1.44882e-84	8.24746e-82
44	ENTPD1	5.69077	2.63521e-82	1.46886e-79
45	ITM2C	2.92405	2.78106e-82	1.51852e-79
46	BHLHE41	2.75774	6.42103e-81	3.43589e-78
47	CADM1	2.25943	2.95157e-79	1.54842e-76
48	FRMD3	4.3764	1.22305e-77	6.29284e-75
49	GGCT	2.58178	1.84043e-77	9.2907e-75
26751	SERF2	-0.489951	2.01466e-77	9.98191e-75
26750	PRDX1	-0.654766	6.70253e-77	3.26048e-74
50	WSB1	2.29562	1.10721e-76	5.28991e-74
51	EPS8	3.0045	1.48281e-76	6.96009e-74
52	CCND1	2.11871	3.43306e-76	1.58365e-73
53	PNISR	1.93604	1.99602e-75	9.05144e-73
26749	GSTP1	-0.521777	4.24017e-75	1.89076e-72
54	COL8A1	2.64947	5.64945e-74	2.47789e-71
26748	MT1G	-6.26168	1.37095e-73	5.91611e-71
55	TUSC3	5.7416	3.27564e-72	1.39111e-69
26747	FTH1	-0.554404	1.62662e-71	6.80005e-69
56	RCN2	2.10454	1.79821e-71	7.4017e-69
57	SNHG7	1.96883	4.56645e-71	1.85114e-68
26746	FTL	-0.559093	1.04298e-70	4.16491e-68
26745	CD24	-0.424016	2.81366e-70	1.10705e-67
58	PRDM1	3.99018	3.01293e-70	1.16828e-67
26744	PTMA	-0.470129	3.08651e-70	1.17971e-67
59	MTUS1	3.40006	3.26365e-70	1.22985e-67
60	LONRF2	3.97747	4.03571e-70	1.49966e-67
61	GABRB2	6.48066	6.58039e-70	2.41176e-67
62	TCERG1L	4.29137	4.47986e-69	1.61971e-66
63	CD55	2.60926	5.39732e-69	1.92541e-66
64	N4BP2L2	1.82327	6.94778e-69	2.44589e-66
65	CPE	1.82108	3.07257e-68	1.06762e-65
66	MFGE8	3.40681	1.12237e-67	3.84987e-65
26743	CHCHD10	-2.39864	1.85614e-67	6.28619e-65
67	PLPP3	1.89267	2.03223e-67	6.79655e-65
68	RRBP1	1.78277	5.33985e-67	1.7638e-64
69	CCND2	2.29987	6.74299e-67	2.20011e-64
26742	TPO	-3.90256	4.00417e-66	1.29074e-63
26741	ACTG1	-0.438579	5.44733e-66	1.73504e-63
70	UACA	2.63411	2.37984e-65	7.4909e-63
71	NRP2	4.31411	2.73985e-65	8.52381e-63
72	NEAT1	1.72293	1.36079e-64	4.18482e-62
26740	KRT8	-0.890336	4.08031e-64	1.24055e-61
73	SOX4	2.16483	4.53583e-64	1.36355e-61
26739	MYL6	-0.360822	6.90248e-64	2.05195e-61
26738	MT1E	-2.63121	2.64499e-63	7.77657e-61
74	IGSF1	5.42171	2.68962e-63	7.82182e-61
75	NTRK2	1.85693	3.38643e-63	9.74236e-61
26737	GAPDH	-0.626423	4.15112e-63	1.18152e-60
76	LY6E	2.19141	4.34365e-63	1.22331e-60
77	DUSP5	3.51638	5.76401e-62	1.60642e-59
78	TTC3	1.79394	8.11649e-62	2.23873e-59
79	ARHGDIB	2.82324	1.29232e-61	3.52817e-59
80	MACF1	2.11121	2.03474e-61	5.49894e-59
81	SRRM2	1.66188	2.10785e-61	5.63956e-59
26736	PPIA	-0.669515	2.37736e-61	6.29766e-59
82	CD47	1.81535	1.23579e-60	3.24152e-58
83	CCDC80	2.88603	1.69018e-60	4.39036e-58
84	CLDN1	3.29872	6.37742e-60	1.64065e-57
85	SLC5A3	2.33051	9.85843e-60	2.51202e-57
86	AC007325.4	3.3528	3.02043e-59	7.62373e-57
87	PRR15	5.70315	1.15241e-58	2.88157e-56
26735	MT1F	-3.31489	2.32122e-58	5.75038e-56
88	BASP1	2.66534	2.49463e-58	6.12329e-56
89	IGF2BP2	3.69108	5.07207e-58	1.23367e-55
90	CITED1	4.43787	2.19228e-57	5.28418e-55
91	PDLIM1	1.6643	3.49436e-57	8.34747e-55
92	TMEM243	1.90779	9.74682e-57	2.30775e-54
93	DDX17	1.82287	1.09725e-56	2.57518e-54
26734	ATP5F1E	-0.342827	1.86228e-56	4.33263e-54
94	DSP	1.945	2.40221e-56	5.54062e-54
95	PCSK1N	5.39388	3.81604e-56	8.72633e-54
96	LCN12	2.03766	4.32223e-56	9.80012e-54
97	CYP1B1	7.03649	4.42327e-56	9.88106e-54
98	TMEM87A	1.98827	4.4318e-56	9.88106e-54
99	RAB27A	2.89768	7.90676e-56	1.74831e-53
100	TENM1	8.22782	1.00485e-55	2.20366e-53
101	TIPARP	3.07789	1.08259e-55	2.35485e-53
102	ANXA1	1.69754	1.37585e-55	2.95619e-53
103	SPARC	2.18586	1.38114e-55	2.95619e-53
104	LRPAP1	1.66065	2.14074e-55	4.54567e-53
105	RAD23B	1.98694	2.62021e-55	5.51998e-53
106	PTPRE	4.31835	2.86743e-55	5.9936e-53
107	SARAF	1.56411	3.09323e-55	6.41545e-53
108	SLC22A31	7.14577	1.12739e-54	2.32026e-52
26733	RPL18A	-0.410762	2.3692e-54	4.83878e-52
109	AKAP9	1.69028	1.34162e-53	2.71932e-51
110	FUS	1.59828	1.3526e-53	2.72096e-51
111	CD151	1.64743	1.44284e-53	2.88083e-51
112	ARL6IP5	1.73337	4.32742e-53	8.5763e-51
113	AKAP13	1.88766	5.33146e-53	1.04885e-50
114	LMO3	2.03789	1.4394e-51	2.81103e-49
115	PCM1	1.91988	5.6993e-51	1.10496e-48
26732	RPS26	-0.498892	8.30196e-51	1.59798e-48
116	SF1	1.8304	6.03859e-50	1.15402e-47
117	PRNP	1.89099	2.70375e-49	5.13042e-47
118	PON2	2.16299	2.93476e-49	5.52954e-47
26731	RPL37	-0.344126	4.08472e-49	7.64242e-47
119	HACD3	1.7118	5.04859e-49	9.38021e-47
120	SPRY1	3.25373	8.57289e-49	1.58185e-46
121	CD44	1.93415	1.82384e-48	3.34225e-46
122	ATRX	1.91422	1.90998e-48	3.47629e-46
123	STXBP6	2.19991	2.96427e-48	5.35872e-46
124	BAZ2B	2.30413	3.2521e-48	5.8396e-46
125	GABPB1-AS1	2.6637	3.32633e-48	5.93307e-46
26730	SLC26A4-AS1	-3.66169	9.69024e-48	1.70567e-45
126	INMT	30.087	9.63314e-48	1.70567e-45
127	CTSC	2.2736	1.09345e-47	1.91211e-45
128	CMTM6	1.84055	1.1153e-47	1.93765e-45
129	FTX	2.60651	1.50782e-47	2.60269e-45
130	PAM	2.30144	1.65015e-47	2.83012e-45
131	TPD52L1	1.85388	1.66726e-47	2.84125e-45
132	IQGAP1	1.87891	2.94145e-47	4.98091e-45
133	PTTG1IP	1.76489	3.27158e-47	5.5051e-45
26729	MT2A	-1.42151	6.06628e-47	1.0144e-44
134	NPDC1	3.28645	8.00636e-47	1.3305e-44
135	LGALS3	1.80106	8.31423e-47	1.37313e-44
136	IL6ST	2.14826	9.7703e-47	1.60371e-44
137	GOLGA8A	2.30493	1.41729e-46	2.31217e-44
138	RAB34	1.72225	2.64501e-46	4.28892e-44
139	ARMCX6	2.951	2.71357e-46	4.37359e-44
26728	RPL19	-0.462497	3.98892e-46	6.39063e-44
140	FUCA1	1.8151	6.24684e-46	9.94846e-44
26727	KRT7	-0.75598	1.42992e-45	2.26376e-43
26726	RPS7	-0.434781	1.56005e-45	2.45525e-43
141	SFTA3	1.59573	1.84179e-45	2.8817e-43
142	MYLIP	2.36204	1.05008e-44	1.63342e-42
143	MPHOSPH8	1.70977	1.72797e-44	2.67237e-42
144	PLS3	1.50027	2.0488e-44	3.15033e-42
145	NRIP1	2.98505	3.39557e-44	5.19134e-42
26725	RPS12	-0.444991	3.96589e-44	6.02882e-42
146	MSN	1.93028	5.43409e-44	8.21408e-42
26724	DSTN	-0.250494	1.14143e-43	1.71567e-41
147	SLC17A5	2.04304	1.20974e-43	1.80017e-41
148	MACROD2	6.1566	1.2111e-43	1.80017e-41
26723	CHCHD2	-0.545	1.59155e-43	2.35259e-41
149	PGRMC1	1.51369	1.74607e-43	2.56682e-41
26722	RPS27A	-0.390212	1.92362e-43	2.81237e-41
26721	RPL11	-0.402743	2.2204e-43	3.22864e-41
150	PERP	1.45804	2.27604e-43	3.29164e-41
151	FAM3C	1.53464	3.06225e-43	4.40487e-41
26720	IFITM3	-2.07027	3.15475e-43	4.51366e-41
152	MGAT4C	1.86375	3.29226e-43	4.68535e-41
26719	RPL10	-0.307338	5.22548e-43	7.39724e-41
153	KIAA1217	2.10367	6.17918e-43	8.70127e-41
154	NPW	5.52356	6.95319e-43	9.73993e-41
155	INHBB	3.51803	7.45437e-43	1.03876e-40
156	LUC7L3	1.63457	9.47025e-43	1.31283e-40
157	KTN1	1.44507	1.38993e-42	1.91688e-40
158	CHD4	1.82176	1.80513e-42	2.47673e-40
159	CD59	1.46261	2.0767e-42	2.8348e-40
160	ARGLU1	1.72003	3.38693e-42	4.59987e-40
26718	RPL8	-0.46975	3.75271e-42	5.0709e-40
161	DOCK9	2.88993	4.51913e-42	6.07584e-40
26717	RPL41	-0.380464	8.48362e-42	1.1349e-39
162	MESD	1.48626	1.44298e-41	1.92075e-39
163	ARMCX2	2.16045	1.81287e-41	2.40115e-39
164	FYN	3.23108	3.02749e-41	3.99017e-39
165	NAV2	2.41494	6.77272e-41	8.88255e-39
166	CPVL	1.55244	8.44407e-41	1.10205e-38
167	FARP1	2.00704	9.81663e-41	1.27497e-38
168	ZBTB20	1.56662	2.04987e-40	2.64948e-38
169	PCSK2	4.68882	2.62307e-40	3.37405e-38
26716	RPS23	-0.411665	3.06642e-40	3.92545e-38
170	SNX22	2.17176	3.27916e-40	4.17781e-38
171	POLR2J3.1	2.41416	3.71037e-40	4.70479e-38
172	TNFRSF12A	1.75371	3.76085e-40	4.7463e-38
26715	RPS27	-0.192996	3.84095e-40	4.82463e-38
173	PBXIP1	1.90451	4.60028e-40	5.75143e-38
174	VSTM4	2.91436	4.73763e-40	5.89559e-38
175	LEPROT	1.47083	5.28605e-40	6.54761e-38
176	PARP14	2.26863	6.21579e-40	7.63271e-38
177	GLCCI1	2.36183	6.21914e-40	7.63271e-38
178	TGIF1	2.11355	8.54472e-40	1.0439e-37
179	ARHGAP18	2.43315	1.18854e-39	1.44543e-37
180	LAPTM4A	1.35782	1.43645e-39	1.73901e-37
26714	EIF1	-0.263947	1.84452e-39	2.22298e-37
181	ZMAT3	3.55622	2.09016e-39	2.50773e-37
182	IGBP1	1.70397	2.21808e-39	2.64932e-37
183	EIF4A2	1.30621	2.80343e-39	3.33359e-37
184	ITSN2	1.90496	5.59263e-39	6.62083e-37
185	GTF2I	1.50833	6.54816e-39	7.71788e-37
186	SSPN	2.41006	8.1617e-39	9.57746e-37
187	NKTR	1.74578	8.26858e-39	9.66052e-37
188	ATP11A	3.19801	1.21046e-38	1.40808e-36
189	CCNL1	1.59994	1.21883e-38	1.41168e-36
190	OGA	2.31877	1.23377e-38	1.42282e-36
191	ZNF106	2.32284	1.52238e-38	1.74812e-36
26713	NACA	-0.329712	3.10376e-38	3.54876e-36
192	THRAP3	1.48187	5.05374e-38	5.75374e-36
193	MAP3K1	2.52494	5.7312e-38	6.49738e-36
194	MUC15	1.5769	6.47843e-38	7.31351e-36
195	ECE1	2.17799	7.28032e-38	8.18424e-36
196	RSRP1	1.66564	7.64004e-38	8.55269e-36
26712	RPS13	-0.322267	1.23431e-37	1.376e-35
197	SRSF5	1.37585	1.44752e-37	1.60698e-35
198	ORMDL3	2.48873	1.55443e-37	1.71854e-35
199	CD320	1.94611	1.70128e-37	1.87315e-35
200	KCNJ16	1.72633	2.00704e-37	2.20075e-35
26711	RPS18	-0.429623	3.24706e-37	3.54593e-35
26710	YBX1	-0.556342	3.26822e-37	3.55452e-35
201	GOLGA8B	1.91806	3.76414e-37	4.07731e-35
202	UCP2	1.81922	4.75148e-37	5.12605e-35
26709	CRABP1	-5.49927	4.97324e-37	5.34374e-35
203	EFHD2	1.99241	5.27588e-37	5.64625e-35
204	LINC02471	5.21024	6.45144e-37	6.87683e-35
205	SEC63	1.49405	7.12881e-37	7.5687e-35
206	PRRC2C	1.50335	7.53628e-37	7.96969e-35
207	SLC39A10	1.91342	8.02681e-37	8.45501e-35
208	P4HA2	2.88451	9.34802e-37	9.80809e-35
209	RBM25	1.57285	2.38212e-36	2.48959e-34
26708	RPS29	-0.137575	3.09038e-36	3.21724e-34
210	SLC25A37	2.3577	3.81542e-36	3.95665e-34
211	ADAMTS9	4.45201	4.30508e-36	4.4472e-34
212	CFI	4.08078	4.43242e-36	4.56113e-34
213	VEGFA	1.64245	6.92573e-36	7.09953e-34
214	MED13	2.28733	7.52581e-36	7.68523e-34
215	CDH2	5.46329	1.05904e-35	1.07737e-33
216	TNFRSF1A	1.92727	1.30771e-35	1.3253e-33
217	C6orf48	1.42356	1.38284e-35	1.39615e-33
218	CXCL14	3.85431	1.42416e-35	1.43246e-33
26707	RPL32	-0.356218	1.51359e-35	1.51671e-33
26706	RPS6	-0.336896	1.52052e-35	1.51797e-33
219	FXYD5	2.33198	2.72921e-35	2.7145e-33
220	EMP2	2.43246	3.62592e-35	3.59302e-33
26705	RPL30	-0.239299	4.37743e-35	4.3217e-33
221	AHNAK	1.73775	4.96248e-35	4.88129e-33
222	CTNNB1	1.55515	5.66206e-35	5.54903e-33
223	SPOCK2	5.53255	5.93028e-35	5.79068e-33
224	HOOK2	1.7102	7.21832e-35	7.02277e-33
225	GOLGB1	1.58427	1.40248e-34	1.35955e-32
226	PBX1	1.70328	2.10828e-34	2.03635e-32
227	TXNIP	1.57877	3.20225e-34	3.08188e-32
228	SCARB2	1.6784	4.52661e-34	4.34084e-32
229	HSPH1	1.72409	6.31025e-34	6.02967e-32
26704	SOD3	-2.93718	8.66305e-34	8.2484e-32
230	MXRA7	1.455	8.70167e-34	8.25579e-32
231	HSPA1B	1.50653	1.09317e-33	1.03349e-31
26703	COX7C	-0.0616102	1.15329e-33	1.08649e-31
232	TSPAN4	1.71995	1.21309e-33	1.13881e-31
26702	ATP5MC3	-0.969895	1.3844e-33	1.29509e-31
26701	RPLP1	-0.398034	1.46221e-33	1.36311e-31
233	SVIL	1.85119	1.48507e-33	1.37962e-31
26700	TPT1	-0.27813	1.76467e-33	1.63369e-31
234	CIRBP	1.23551	1.77774e-33	1.64012e-31
235	CHST2	3.90159	2.08776e-33	1.91952e-31
236	MEAF6	1.4301	3.48217e-33	3.1906e-31
237	TMEM59	1.24162	4.09945e-33	3.74337e-31
238	DMD	4.45559	4.65849e-33	4.23939e-31
239	HMGA2	4.03522	6.03423e-33	5.47274e-31
240	TMEM245	1.79293	6.08151e-33	5.49698e-31
241	GALNT7	2.46973	6.87822e-33	6.19619e-31
242	APP	1.36174	9.44994e-33	8.48434e-31
243	MALL	2.08976	1.21337e-32	1.08574e-30
26699	RPL27	-0.407759	1.6678e-32	1.4874e-30
26698	CRYAB	-1.50349	2.18112e-32	1.93874e-30
244	DDX3X	1.41696	2.23773e-32	1.98247e-30
245	P4HTM	1.72086	2.90167e-32	2.56219e-30
246	BCLAF1	1.52051	3.99897e-32	3.51949e-30
247	LTBP4	1.90273	4.37135e-32	3.83461e-30
248	LMBRD1	1.6954	4.3861e-32	3.83497e-30
249	SYF2	1.37081	4.60335e-32	4.01181e-30
26697	MT1X	-1.15128	6.2725e-32	5.44873e-30
250	BTG2	1.51561	6.79574e-32	5.88414e-30
251	DPP4	3.664	8.72505e-32	7.53028e-30
252	TCTN3	2.16567	1.05957e-31	9.11535e-30
253	SPATS2L	1.32429	1.22494e-31	1.05043e-29
254	LGALS1	1.55118	1.35413e-31	1.1575e-29
255	C12orf49	1.4197	1.55207e-31	1.32247e-29
256	SERINC1	1.47597	1.69677e-31	1.44118e-29
257	LTBP3	1.78361	1.74016e-31	1.47336e-29
258	MYH10	2.72176	1.77956e-31	1.4976e-29
259	LMO7	1.42292	1.77999e-31	1.4976e-29
260	HIPK2	2.23534	1.78721e-31	1.49896e-29
261	MEGF9	3.16539	2.01984e-31	1.68877e-29
262	TRIP11	2.06845	2.9062e-31	2.42229e-29
263	S100A4	1.79023	3.23363e-31	2.68682e-29
264	RXRG	29.2987	3.74817e-31	3.10472e-29
265	TGOLN2	1.4545	3.9207e-31	3.2376e-29
266	PLEKHA4	3.42561	4.04135e-31	3.32697e-29
267	C19orf33	2.04491	4.31522e-31	3.54152e-29
268	KMT2A	1.7627	4.35935e-31	3.5668e-29
26696	GNAS	-0.0327628	5.4766e-31	4.46727e-29
269	SMIM14	1.51515	5.71851e-31	4.65042e-29
270	CHD9	1.66485	6.88731e-31	5.58394e-29
26695	SLC25A5	-1.54507	7.65814e-31	6.19013e-29
271	BPTF	1.57544	8.21319e-31	6.61879e-29
272	FBXO21	2.04646	8.30071e-31	6.66923e-29
273	SLC27A6	5.37956	9.25884e-31	7.41677e-29
274	TMEM30A	1.80907	1.87798e-30	1.49986e-28
275	SF3B1	1.43312	2.32402e-30	1.85057e-28
276	SELENOF	1.2448	2.86498e-30	2.27455e-28
277	RAB11FIP1	1.90687	3.10873e-30	2.46077e-28
278	PPFIBP1	2.07665	3.80659e-30	3.00429e-28
26694	COX5B	-0.337042	4.3134e-30	3.39427e-28
279	CALD1	1.34872	4.49679e-30	3.5282e-28
26693	COX6C	-0.331786	4.82279e-30	3.77292e-28
280	YBX3	1.21469	4.84639e-30	3.78033e-28
281	SYTL1	2.74039	5.02884e-30	3.91124e-28
282	UPP1	2.53349	5.88371e-30	4.56286e-28
26692	COX7A2	-0.496817	6.55246e-30	5.0668e-28
26691	CYCS	-1.36011	6.7093e-30	5.16424e-28
283	TRA2B	1.32341	6.71708e-30	5.16424e-28
284	TAX1BP1	1.26271	7.11953e-30	5.45797e-28
285	SPTAN1	1.70097	7.69952e-30	5.88573e-28
286	CHID1	1.50933	8.62054e-30	6.57101e-28
287	CLDN10	4.59734	8.80605e-30	6.69335e-28
288	GAS6	1.68398	9.25515e-30	7.01477e-28
289	SON	1.22779	9.94988e-30	7.52003e-28
290	SHROOM4	29.1828	1.07682e-29	8.11562e-28
291	NCOR1	1.41758	1.40288e-29	1.05433e-27
292	ERRFI1	1.67331	1.41034e-29	1.05696e-27
293	DLC1	3.60473	1.4409e-29	1.07685e-27
294	AC245297.3	2.46379	1.50888e-29	1.12452e-27
295	LMAN1	1.27522	2.36092e-29	1.75462e-27
296	RUFY3	2.25572	2.79795e-29	2.07366e-27
297	RNMT	1.62425	2.91385e-29	2.1536e-27
298	SRSF10	1.2971	3.01234e-29	2.22025e-27
299	EIF3A	1.32384	3.15508e-29	2.31907e-27
300	UTRN	1.78041	3.81022e-29	2.79295e-27
301	FRMD4B	1.59477	4.09958e-29	2.99684e-27
302	NAP1L1	1.18048	4.9546e-29	3.612e-27
303	PTPRF	1.91436	5.04248e-29	3.66607e-27
304	ASH1L	1.76096	5.62879e-29	4.08125e-27
305	ST3GAL1	1.47402	5.87539e-29	4.24854e-27
306	TMED4	1.26489	6.9673e-29	5.02453e-27
307	CAT	1.44018	7.42085e-29	5.33722e-27
308	PSD3	2.97727	1.20313e-28	8.62996e-27
26690	RPS15A	-0.296858	1.361e-28	9.73624e-27
26689	RPS3A	-0.289964	1.39281e-28	9.93723e-27
309	ZC2HC1A	1.86439	1.45338e-28	1.03418e-26
310	TBX3	1.77094	1.74807e-28	1.24057e-26
311	TM7SF2	1.78616	1.80999e-28	1.27774e-26
312	SERPINE2	3.7946	1.80999e-28	1.27774e-26
313	KMT2E	1.43106	1.87833e-28	1.32249e-26
314	SPINT1	1.49756	2.26342e-28	1.58944e-26
315	TMEM50A	1.22776	2.67981e-28	1.87692e-26
26688	RPL35A	-0.25343	2.90943e-28	2.03242e-26
316	AFDN	1.49631	3.07232e-28	2.14062e-26
317	CD9	1.19479	3.50442e-28	2.43534e-26
318	SSBP4	1.92494	4.14107e-28	2.87032e-26
26687	HSBP1	-0.860694	4.17655e-28	2.88743e-26
319	DDX24	1.2422	4.73577e-28	3.26561e-26
320	PCYOX1	1.65468	5.1987e-28	3.57561e-26
321	DCSTAMP	6.51731	5.35596e-28	3.67433e-26
322	GCC2	1.36057	5.44672e-28	3.72703e-26
323	DUOXA1	1.82108	5.65052e-28	3.85662e-26
26686	RPL29	-0.276536	5.72952e-28	3.90059e-26
324	RHBDD2	1.53115	5.91991e-28	4.01998e-26
325	FOXQ1	3.23168	6.93906e-28	4.70011e-26
326	EGFR	2.106	1.12288e-27	7.58654e-26
327	TCF25	1.19216	1.2899e-27	8.69301e-26
328	TSPAN3	1.26787	1.2968e-27	8.71758e-26
329	MBIP	1.26967	1.62241e-27	1.08791e-25
330	CFLAR	1.27089	2.59989e-27	1.739e-25
331	RHOBTB3	1.6534	2.79174e-27	1.86267e-25
332	RBM39	1.11593	3.08221e-27	2.05135e-25
333	PHF3	1.68415	3.2342e-27	2.14717e-25
334	CYTOR	2.01336	3.48852e-27	2.31028e-25
335	GPBP1	1.32815	3.80941e-27	2.51656e-25
336	KCNQ1OT1	1.80203	5.40113e-27	3.55929e-25
337	RSF1	1.53431	5.60428e-27	3.68409e-25
338	DPP7	1.24182	5.83292e-27	3.825e-25
339	NME3	1.32704	5.87794e-27	3.84509e-25
340	TAF1D	1.54351	6.43306e-27	4.19797e-25
341	HOOK3	1.54291	6.70696e-27	4.36605e-25
342	MTDH	1.12138	6.92071e-27	4.49426e-25
343	CCPG1	1.52807	7.83161e-27	5.07348e-25
344	AHCYL1	1.5176	8.35077e-27	5.39674e-25
345	ROCK1	1.80291	8.63907e-27	5.5696e-25
346	PSAP	1.19221	1.02354e-26	6.58289e-25
347	ARID4B	1.33761	1.04983e-26	6.73576e-25
26685	RPS21	-0.214126	1.10853e-26	7.09542e-25
348	TNRC6B	1.48409	1.44511e-26	9.22769e-25
349	ITGA3	1.75564	1.62625e-26	1.03596e-24
350	IDS	1.7813	1.64298e-26	1.04413e-24
26684	RPL13	-0.401574	1.96217e-26	1.24403e-24
26683	RPS28	-0.153759	2.23105e-26	1.41115e-24
26681	COX7B	-0.735847	2.33615e-26	1.47067e-24
26682	RPL6	-0.180066	2.3326e-26	1.47067e-24
351	UBXN4	1.08519	2.53091e-26	1.58954e-24
352	TGFBR1	3.49041	2.58248e-26	1.61814e-24
353	C1orf115	2.86406	2.83053e-26	1.76941e-24
26680	OTOS	-2.99494	3.01147e-26	1.87661e-24
354	RNF13	1.45428	3.01604e-26	1.87661e-24
26679	KRT18	-0.384097	3.0502e-26	1.89346e-24
355	PLXNB2	1.75981	3.11158e-26	1.92709e-24
356	PTPRM	1.93779	3.55687e-26	2.19778e-24
26678	SRP14	-0.0278101	3.8765e-26	2.38976e-24
357	ADK	1.60031	4.1576e-26	2.55716e-24
358	HNRNPU	1.13905	4.46853e-26	2.7421e-24
26677	CFL1	-0.519118	4.51215e-26	2.76253e-24
359	KLK11	6.45661	4.53656e-26	2.77114e-24
360	CCDC85B	1.28918	5.24645e-26	3.19746e-24
361	MSI2	1.77464	5.38159e-26	3.27238e-24
362	FNBP4	1.82832	5.45046e-26	3.30673e-24
363	ATF7IP	2.24715	6.79035e-26	4.11031e-24
364	APMAP	1.23369	7.93022e-26	4.78946e-24
365	TSPAN13	1.68714	8.43792e-26	5.0846e-24
366	RSRC2	1.11642	8.53263e-26	5.13012e-24
367	CEBPD	1.22998	9.69845e-26	5.81798e-24
368	C9orf3	1.68884	1.09162e-25	6.53388e-24
369	TPR	1.3277	1.25082e-25	7.47003e-24
26676	COX8A	-0.46137	1.27786e-25	7.61453e-24
370	OFD1	1.66962	1.30716e-25	7.7718e-24
371	ATP6AP2	1.2191	1.33256e-25	7.90524e-24
372	PTPRA	1.5002	1.35178e-25	8.00154e-24
373	SRRM1	1.14331	1.50452e-25	8.88595e-24
374	YIPF3	1.33932	1.96132e-25	1.15584e-23
375	PNN	1.48223	1.98528e-25	1.16739e-23
376	CTSD	1.12938	2.4312e-25	1.42647e-23
377	RGL3	2.13626	2.71071e-25	1.58698e-23
378	ARRDC3	1.32027	2.735e-25	1.59771e-23
379	PPP1R15A	1.24313	3.53853e-25	2.0626e-23
380	BCAM	1.23336	3.74052e-25	2.1756e-23
381	AC079630.1	6.74998	4.86876e-25	2.82567e-23
382	VSIG2	1.68117	6.35202e-25	3.67853e-23
383	ZNF714	2.88244	6.72394e-25	3.88551e-23
384	DUSP1	1.31388	6.88883e-25	3.97221e-23
385	TMEM9B	1.2831	7.39546e-25	4.25517e-23
386	TAF7	1.29755	9.06525e-25	5.20474e-23
387	SLC39A6	1.92065	9.33976e-25	5.35087e-23
388	LPCAT2	1.30938	9.90125e-25	5.66043e-23
389	RAMP1	2.86308	9.97846e-25	5.6924e-23
390	RARRES2	2.2203	1.07052e-24	6.09401e-23
391	LCN6	29.3744	1.08181e-24	6.14519e-23
393	JADE1	1.63451	1.2387e-24	7.00666e-23
392	METTL7B	4.50131	1.23818e-24	7.00666e-23
394	JUNB	1.26784	1.374e-24	7.75554e-23
26675	COX4I1	-0.190344	1.42406e-24	8.02118e-23
395	CTSB	1.21331	1.43332e-24	8.05641e-23
26674	RPS19	-0.406681	1.74818e-24	9.80558e-23
396	SLC7A2	3.24903	1.87248e-24	1.04808e-22
397	ZRANB2	1.48291	1.91436e-24	1.06928e-22
398	ZFHX3	1.53885	2.38523e-24	1.32952e-22
399	SCAF11	1.2656	2.4965e-24	1.38865e-22
400	CNPY2	1.14506	2.50848e-24	1.39242e-22
401	ERGIC2	1.54244	2.52682e-24	1.39969e-22
402	ITM2B	1.08431	2.55644e-24	1.41317e-22
26673	ID3	-1.56457	2.89801e-24	1.59869e-22
403	MRPS6	1.17994	3.33144e-24	1.834e-22
404	ARID1B	1.46039	3.59431e-24	1.97466e-22
405	LAMP2	1.28212	3.73334e-24	2.04684e-22
406	CD40	2.16952	3.94418e-24	2.158e-22
407	EXOC7	1.77378	4.05859e-24	2.21608e-22
26672	RPS14	-0.27652	4.1945e-24	2.28562e-22
408	ALCAM	1.58523	4.40185e-24	2.39373e-22
409	PSMA3-AS1	1.78165	4.76989e-24	2.58861e-22
410	DNAJB1	1.26963	5.09203e-24	2.75784e-22
411	CLIP1	1.45497	5.43121e-24	2.9356e-22
412	EPB41L4A-AS1	1.53327	5.60099e-24	3.02126e-22
413	VAMP5	2.13094	5.96633e-24	3.21186e-22
414	INSR	2.25648	6.5631e-24	3.52602e-22
415	SRSF11	1.08688	7.59576e-24	4.07264e-22
416	LRP4	28.9574	9.19395e-24	4.91968e-22
417	RNF146	1.67116	1.12093e-23	5.98612e-22
418	RYR1	28.9308	1.34117e-23	7.14802e-22
419	DIRAS3	4.17807	1.53361e-23	8.15739e-22
420	TSHR	1.17916	1.71193e-23	9.08784e-22
421	ARHGAP29	1.37156	1.77497e-23	9.40385e-22
422	BCL7A	2.40114	1.93826e-23	1.02487e-21
423	KAT6B	2.14501	1.98146e-23	1.04564e-21
424	PDK4	1.57206	2.1499e-23	1.13215e-21
425	AFF4	1.43785	2.15385e-23	1.13215e-21
426	METTL9	1.20464	2.16972e-23	1.13825e-21
427	EGR1	1.37887	2.39853e-23	1.25583e-21
428	FAM111A	2.18632	2.47192e-23	1.29172e-21
429	XPC	1.74958	2.52585e-23	1.31733e-21
430	NINJ1	1.33107	2.58515e-23	1.34563e-21
431	GOLGA4	1.15423	2.63776e-23	1.37035e-21
432	ENDOD1	2.81458	2.65986e-23	1.37916e-21
433	PLK3	2.25895	3.00318e-23	1.55416e-21
434	RIC3	1.70485	3.56532e-23	1.84151e-21
435	AL157714.2	7.18409	3.75458e-23	1.93553e-21
436	TMBIM4	1.08132	3.95218e-23	2.03347e-21
437	EPHB6	2.44497	4.82158e-23	2.47603e-21
438	HEG1	2.00566	5.5064e-23	2.82229e-21
439	ATP13A4	2.23655	5.7299e-23	2.93123e-21
26671	TXN	-0.78208	5.82321e-23	2.97328e-21
440	CAVIN1	1.47758	6.14441e-23	3.13131e-21
441	SNX1	1.25338	6.61654e-23	3.36551e-21
442	NFKBIZ	1.62053	7.52127e-23	3.81844e-21
443	DTX4	3.60107	7.93983e-23	4.0233e-21
444	ITPR2	2.88168	8.76591e-23	4.43349e-21
26670	SLC26A4	-2.44184	8.94753e-23	4.51681e-21
445	NIPAL3	2.07504	8.97455e-23	4.52192e-21
446	LBH	1.36918	9.54952e-23	4.80258e-21
447	IFNGR1	1.55391	1.04526e-22	5.24691e-21
448	PRICKLE1	3.995	1.09596e-22	5.49107e-21
449	DEGS1	1.33752	1.32689e-22	6.63568e-21
450	PGRMC2	1.36746	1.37971e-22	6.88698e-21
451	UXS1	1.70201	1.66204e-22	8.28078e-21
26669	RPL39	-0.0975652	1.96975e-22	9.79566e-21
452	NPNT	1.24087	1.98988e-22	9.87743e-21
26668	RPS3	-0.353237	2.5748e-22	1.27572e-20
453	GALE	1.9196	2.63961e-22	1.30541e-20
454	YPEL3	1.36573	2.89632e-22	1.42973e-20
26667	EEF1A1	-0.232775	3.08328e-22	1.51921e-20
455	ILF3	1.37138	3.10232e-22	1.52578e-20
456	NKX2-1	1.14241	3.36792e-22	1.65337e-20
457	SLC3A2	1.07431	3.863e-22	1.89294e-20
458	ANO6	3.19739	4.15413e-22	2.03188e-20
459	CDK5RAP2	2.92209	4.49531e-22	2.19475e-20
460	VPS13C	1.8126	5.02933e-22	2.451e-20
26666	NDUFB2	-0.0556104	5.80416e-22	2.82346e-20
461	DUOX2	1.60167	5.88251e-22	2.85638e-20
463	HSD17B12	1.41018	7.59728e-22	3.67568e-20
462	RPN2	1.07309	7.59429e-22	3.67568e-20
464	RETREG2	1.70143	8.0636e-22	3.89029e-20
465	ACAA2	1.25563	8.06994e-22	3.89029e-20
466	CSNK1A1	1.09745	8.28526e-22	3.98691e-20
467	LMO4	1.19052	8.49625e-22	4.0811e-20
468	ABHD14A	1.30341	9.03306e-22	4.33118e-20
469	HGSNAT	2.07662	9.39653e-22	4.49739e-20
26665	RPL15	-0.258135	1.05058e-21	5.01932e-20
470	AGPAT2	1.05874	1.19508e-21	5.69954e-20
471	TM2D3	1.44344	1.25647e-21	5.98165e-20
472	M6PR	1.31485	1.44636e-21	6.8734e-20
473	TCIM	2.8479	1.49226e-21	7.07474e-20
474	FLRT3	3.17062	1.49401e-21	7.07474e-20
26664	RPL34	-0.166192	1.52228e-21	7.19586e-20
475	ORMDL1	1.32785	1.61312e-21	7.61183e-20
476	ZNF770	1.78247	1.67044e-21	7.85613e-20
477	STAT3	1.26627	1.67077e-21	7.85613e-20
26663	H3F3A	-0.0581744	1.95834e-21	9.19215e-20
478	SERPING1	1.8255	2.05999e-21	9.65238e-20
479	ZNF431	2.30338	2.19657e-21	1.02743e-19
480	PDCD4	1.09071	2.32938e-21	1.08765e-19
482	PKP4	1.81471	2.67841e-21	1.24628e-19
481	HYAL2	1.9554	2.67529e-21	1.24628e-19
483	CREBRF	1.58506	2.8777e-21	1.33668e-19
484	DDRGK1	1.17721	2.92268e-21	1.35522e-19
485	SDF2	1.26916	3.05177e-21	1.41263e-19
486	PURA	1.36941	3.23813e-21	1.49631e-19
487	BBX	1.21422	3.32195e-21	1.53239e-19
488	ASAP2	2.04291	3.42379e-21	1.57665e-19
489	ABCC3	2.71898	3.45708e-21	1.58925e-19
26662	NDUFA1	-0.569551	3.96275e-21	1.81858e-19
490	EMB	1.95326	3.99427e-21	1.82991e-19
491	OS9	1.33944	4.04708e-21	1.85094e-19
492	TMEM179B	1.09594	4.484e-21	2.04726e-19
493	OCIAD2	0.941386	4.67119e-21	2.12909e-19
26661	FKBP1A	-0.867466	5.32431e-21	2.42265e-19
494	ABI2	1.45292	5.37686e-21	2.44241e-19
26660	MIF	-0.680088	5.86336e-21	2.65889e-19
26659	RPL35	-0.177864	5.95315e-21	2.69504e-19
495	CNN3	1.10547	6.34683e-21	2.8684e-19
496	NRCAM	6.39823	7.43796e-21	3.35586e-19
26658	FAU	-0.0825698	7.68603e-21	3.46195e-19
497	C3	4.45209	7.88915e-21	3.54747e-19
498	CLDN16	5.14931	9.15914e-21	4.11162e-19
26657	MT1H	-7.24631	1.08921e-20	4.88139e-19
499	VIM	1.18915	1.1062e-20	4.94923e-19
26656	RPL36	-0.133553	1.1739e-20	5.24334e-19
500	GGNBP2	1.41484	1.23976e-20	5.52829e-19
501	JMJD1C	1.47247	1.29512e-20	5.76553e-19
502	FOXP1	1.38219	1.35137e-20	6.00597e-19
26655	RPL27A	-0.182784	1.67449e-20	7.42966e-19
503	TMED1	1.53451	1.68439e-20	7.46122e-19
504	TMX4	1.56526	1.74634e-20	7.72287e-19
26654	SEC61B	-0.55389	1.8261e-20	8.06224e-19
505	REST	1.62296	1.86891e-20	8.23767e-19
506	EMC3	1.20055	2.05265e-20	9.03268e-19
507	ZNF486	2.52758	2.13162e-20	9.36477e-19
26653	ATP5MF	-0.753265	2.22959e-20	9.77912e-19
26652	RPL38	-0.0353548	2.70972e-20	1.18655e-18
508	ARNTL	2.80254	3.03627e-20	1.32738e-18
509	ANKLE2	2.30757	3.14364e-20	1.37207e-18
26651	RPL18	-0.287501	3.14898e-20	1.37217e-18
510	EFEMP2	1.28342	3.94415e-20	1.71587e-18
511	MAOA	1.12923	3.96874e-20	1.72376e-18
26650	PRDX5	0.0385317	4.95026e-20	2.14658e-18
512	CYBA	1.03682	5.62314e-20	2.43442e-18
513	F3	1.86893	6.06673e-20	2.62222e-18
514	UBXN1	0.941192	6.2105e-20	2.68003e-18
515	LONP2	1.50022	6.33031e-20	2.72733e-18
516	GINM1	1.13712	6.879e-20	2.95897e-18
517	CD81	1.17307	6.90738e-20	2.9664e-18
518	ANKRD11	1.24986	7.096e-20	3.04252e-18
519	PPIG	0.95016	7.18952e-20	3.07769e-18
520	IL13RA1	2.30617	7.64421e-20	3.26711e-18
521	ERLEC1	1.13041	8.21889e-20	3.50712e-18
522	ERBB2	1.51175	8.67934e-20	3.6977e-18
523	PLOD2	1.26792	8.8066e-20	3.74595e-18
524	PSIP1	1.4713	1.29857e-19	5.51479e-18
525	GPR108	1.48877	1.3462e-19	5.70803e-18
526	AMIGO2	5.0632	1.4262e-19	6.03763e-18
26649	MZT2B	-0.222192	1.49417e-19	6.31539e-18
527	ZNF430	2.48818	1.63864e-19	6.9151e-18
26648	RPS15	-0.269132	1.65052e-19	6.95427e-18
528	HCFC1R1	1.3155	1.76461e-19	7.42327e-18
529	MARCH6	1.37768	1.79623e-19	7.54446e-18
26647	ATP5PD	-0.665476	1.87535e-19	7.86441e-18
530	SMARCC1	1.952	2.00403e-19	8.3909e-18
531	CTNNAL1	1.0722	2.12764e-19	8.89453e-18
532	SLC44A1	1.32607	2.2966e-19	9.58588e-18
533	FOSB	1.32833	2.42814e-19	1.01192e-17
534	OCIAD1	1.03972	2.46877e-19	1.02725e-17
535	USP34	1.67892	2.50083e-19	1.03897e-17
26646	RPL3	-0.0938099	2.5511e-19	1.05821e-17
536	HPN	2.28949	2.67232e-19	1.10678e-17
537	RSBN1L	1.30139	2.89776e-19	1.19829e-17
538	CUTA	1.096	3.1466e-19	1.29918e-17
26645	ALDH1A1	-1.44818	3.39775e-19	1.40072e-17
539	TRA2A	1.37693	3.45817e-19	1.42344e-17
540	RHOB	1.17586	3.84083e-19	1.57852e-17
541	TUBA1A	1.85807	4.01505e-19	1.64759e-17
26644	RPLP2	-0.314508	4.04015e-19	1.65535e-17
542	LPAR5	5.14749	4.14968e-19	1.69763e-17
543	CAMLG	1.23434	4.37602e-19	1.78749e-17
544	LGALS3BP	1.00698	4.46993e-19	1.82306e-17
26643	TPI1	-0.523047	4.692e-19	1.91072e-17
545	CREB5	3.04811	5.11767e-19	2.0809e-17
26642	RPL7A	-0.265598	5.20347e-19	2.11258e-17
546	EMC7	1.10544	5.39904e-19	2.18865e-17
547	EFHC1	1.99786	5.66147e-19	2.29157e-17
548	COL4A3BP	1.51148	5.8537e-19	2.3658e-17
26641	RPL21	-0.157957	6.41593e-19	2.58911e-17
549	SMARCA4	1.70271	6.85199e-19	2.76092e-17
550	TMC6	2.91639	7.03143e-19	2.82896e-17
551	BID	2.7038	7.10346e-19	2.85365e-17
552	VAMP2	1.04396	7.42862e-19	2.9798e-17
553	KANSL1	1.63436	7.62712e-19	3.05485e-17
554	CRYGN	1.7797	7.79394e-19	3.11699e-17
26640	PEBP1	0.362257	8.4166e-19	3.36099e-17
555	ATRAID	0.998907	8.86358e-19	3.5342e-17
556	SLIT3	2.24828	9.41902e-19	3.75009e-17
557	KMT2C	1.67641	9.92931e-19	3.94738e-17
558	FLNA	1.33607	1.04045e-18	4.13016e-17
559	PLA2G16	0.974368	1.4647e-18	5.80563e-17
26639	H3F3B	-0.11436	1.50568e-18	5.95923e-17
560	CAV1	1.10948	1.53279e-18	6.05759e-17
561	TMEM30B	1.42266	1.83587e-18	7.24466e-17
562	PPP1R2	1.12467	1.95441e-18	7.70108e-17
563	CXADR	1.16021	2.00349e-18	7.88283e-17
564	KLK10	3.9943	2.05599e-18	8.07753e-17
26638	RPL5	-0.0933168	2.23057e-18	8.75058e-17
565	ZNF638	1.458	2.76417e-18	1.0828e-16
566	LIPH	3.95781	2.83784e-18	1.11003e-16
567	TM2D1	1.25436	2.84648e-18	1.11179e-16
568	EIF1B	1.06536	3.45535e-18	1.34764e-16
569	BCL7C	1.13468	3.72944e-18	1.45242e-16
570	TLN1	1.53199	3.76148e-18	1.46277e-16
26637	PFN1	-0.584833	3.90491e-18	1.51634e-16
26636	RPS25	-0.00998934	4.2685e-18	1.65513e-16
571	PPP1R9A	2.34996	4.55889e-18	1.76517e-16
572	SNRNP70	1.09225	4.64562e-18	1.79615e-16
26635	RPS11	-0.368573	4.91918e-18	1.89917e-16
573	ITGB1	0.952178	4.95778e-18	1.91132e-16
574	SH2D4A	2.01808	5.19202e-18	1.99874e-16
575	LMNA	0.958239	5.28875e-18	2.03305e-16
576	ATP2B1	2.03794	5.70387e-18	2.18949e-16
577	SRSF4	1.31567	6.07964e-18	2.33038e-16
578	YTHDC1	1.26749	6.51892e-18	2.49519e-16
579	SSR3	0.89069	6.65413e-18	2.5433e-16
26634	RPL23A	-0.168559	6.87185e-18	2.62277e-16
580	IGSF8	1.9373	6.89986e-18	2.62971e-16
581	NFIB	1.2773	7.33898e-18	2.79309e-16
582	SMARCA5	1.29382	7.69616e-18	2.92487e-16
583	DDX18	1.07435	7.74935e-18	2.94091e-16
26633	RPS24	-0.23432	7.8596e-18	2.97852e-16
26632	IYD	-1.31309	8.15353e-18	3.08554e-16
584	SCD5	1.88915	8.2782e-18	3.1283e-16
585	PPT1	1.29629	8.70958e-18	3.28667e-16
586	CYS1	4.13209	1.06758e-17	4.02298e-16
587	DNASE2	1.3165	1.08176e-17	4.07066e-16
588	RNF145	1.35979	1.09939e-17	4.13122e-16
589	JAK1	1.31229	1.13055e-17	4.24234e-16
590	CALCOCO1	2.59477	1.21411e-17	4.54952e-16
26631	FHL1	-1.52662	1.39285e-17	5.21198e-16
591	PLPP2	1.53286	1.41821e-17	5.29949e-16
592	CNIH4	1.26646	1.44505e-17	5.39223e-16
593	AHI1	1.46535	1.54852e-17	5.77027e-16
594	MYO6	1.63532	1.62341e-17	6.04095e-16
26630	GCSH	-0.859843	1.65147e-17	6.13683e-16
595	CLK1	1.19404	1.69802e-17	6.30105e-16
596	FAM133B	1.13212	1.93935e-17	7.18662e-16
598	BDH2	1.17749	1.97762e-17	7.30818e-16
597	FAM20A	3.49268	1.97693e-17	7.30818e-16
599	WDR86	2.04793	2.14461e-17	7.91436e-16
600	ATF6B	1.55997	2.1842e-17	8.04936e-16
601	SLC2A3	2.45854	2.26005e-17	8.31741e-16
602	CREB3L2	1.30949	2.33199e-17	8.57038e-16
603	EPHA4	2.97069	2.52318e-17	9.26033e-16
604	NIPBL	1.64035	2.58579e-17	9.47711e-16
605	SNX5	0.96935	2.5957e-17	9.5004e-16
606	MBOAT2	2.55415	2.61653e-17	9.56357e-16
607	U2SURP	1.05331	2.88178e-17	1.05187e-15
608	ITGAV	1.45502	2.91902e-17	1.06401e-15
26629	TDRD9	-3.37792	3.25201e-17	1.18378e-15
609	EMP3	1.52598	3.45524e-17	1.25605e-15
610	ABCD4	2.39253	3.86579e-17	1.40338e-15
611	PATJ	1.6081	4.03786e-17	1.46386e-15
612	LENG8	2.11647	4.35961e-17	1.57837e-15
26628	EDF1	-0.0583594	4.71311e-17	1.70404e-15
614	LAMB3	4.42839	4.75391e-17	1.71416e-15
613	ANXA5	0.922724	4.74818e-17	1.71416e-15
26627	RPL24	-0.120341	5.55463e-17	2.00019e-15
615	GXYLT2	2.87522	5.61805e-17	2.02031e-15
616	ANKH	2.69479	6.05425e-17	2.17425e-15
26626	DIO1	-5.28192	6.64129e-17	2.38187e-15
617	TRIM56	1.52619	8.12396e-17	2.90973e-15
618	YAF2	1.52337	8.16857e-17	2.91789e-15
26625	CKB	-1.04179	8.16019e-17	2.91789e-15
619	GPATCH8	1.54042	8.19797e-17	2.92449e-15
26624	ATP5ME	-0.226398	8.47458e-17	3.01914e-15
620	EIF4B	0.948194	9.61844e-17	3.42209e-15
621	REEP3	1.22961	1.03807e-16	3.6884e-15
26623	RACK1	-0.172506	1.05467e-16	3.74239e-15
622	DCBLD2	1.7872	1.17717e-16	4.17153e-15
623	GATAD1	1.42926	1.21648e-16	4.30513e-15
624	EFR3A	1.53567	1.24368e-16	4.3956e-15
26622	RPL22	-0.107039	1.29307e-16	4.56412e-15
625	JPX	1.19261	1.30389e-16	4.59624e-15
626	EIF3J-DT	1.86701	1.42964e-16	5.03291e-15
627	NPEPPS	1.52419	1.52875e-16	5.37474e-15
628	CASC4	1.28114	1.60499e-16	5.63535e-15
629	IP6K2	1.3519	1.62469e-16	5.69707e-15
630	YIPF4	1.38128	1.69757e-16	5.94482e-15
631	TMEM173	3.89941	1.7436e-16	6.09803e-15
26621	RPLP0	-0.202468	1.75485e-16	6.12937e-15
632	UNC50	1.15599	2.07742e-16	7.24659e-15
633	C9orf16	0.944071	2.14406e-16	7.4693e-15
26620	RPS16	-0.28146	2.19384e-16	7.63279e-15
634	TM7SF3	1.68499	2.34142e-16	8.13569e-15
635	WASF2	1.11764	2.36124e-16	8.19391e-15
636	SP100	1.26956	2.4929e-16	8.63958e-15
637	CD46	1.0873	2.54037e-16	8.79271e-15
638	CERS4	1.3392	2.82067e-16	9.75026e-15
639	NOD1	3.69821	2.94767e-16	1.01761e-14
640	WEE1	1.29763	3.03613e-16	1.0468e-14
641	KIF5B	0.863321	3.06894e-16	1.05675e-14
642	IFI6	0.928861	3.28207e-16	1.12869e-14
643	NSD3	1.27839	3.36232e-16	1.1548e-14
644	CTBP2	1.13421	3.43758e-16	1.17913e-14
645	CLDN7	0.968389	3.57389e-16	1.22432e-14
646	SLC38A5	1.76647	3.69877e-16	1.26548e-14
647	SNHG19	1.07196	3.92657e-16	1.3417e-14
26619	ATP5MPL	-0.28196	4.45338e-16	1.51977e-14
648	TMEM43	1.62716	4.5163e-16	1.53928e-14
26618	RPL37A	-0.0817077	5.09113e-16	1.73299e-14
649	BCAP31	0.928313	5.25232e-16	1.78559e-14
650	CDH3	3.99715	5.30686e-16	1.80184e-14
26617	RPL9	-0.106351	5.31748e-16	1.80316e-14
651	SERINC3	1.04038	5.35482e-16	1.81352e-14
652	RERE	1.26947	5.65921e-16	1.91419e-14
653	JUN	1.20379	5.73125e-16	1.93611e-14
654	SETD5	1.58875	5.75132e-16	1.94043e-14
655	SNX25	4.33158	6.17158e-16	2.0796e-14
656	SPOCK1	5.85205	6.62537e-16	2.22971e-14
657	MAP3K20	2.0806	6.77669e-16	2.27718e-14
26616	SLC26A7	-1.11993	6.78344e-16	2.27718e-14
26615	COX6B1	-0.309322	6.98453e-16	2.34174e-14
658	TTC14	1.52613	7.08726e-16	2.37321e-14
26614	LDHA	-0.747813	7.58588e-16	2.537e-14
659	GLG1	1.16289	7.60099e-16	2.53888e-14
660	RNF213	1.3195	8.02546e-16	2.67732e-14
661	TMEM9	1.15659	8.59186e-16	2.86271e-14
662	SCAMP1	1.75125	8.99314e-16	2.99268e-14
663	UBE2H	1.16683	9.16271e-16	3.04532e-14
664	VMP1	0.95892	9.18393e-16	3.04859e-14
665	CLTA	0.919583	1.00955e-15	3.34704e-14
666	ARHGEF12	1.54612	1.14963e-15	3.80672e-14
667	HEXB	1.20298	1.15971e-15	3.83536e-14
668	ZNF292	1.52105	1.26376e-15	4.17431e-14
669	GLS	1.24452	1.27524e-15	4.20705e-14
670	TOP2B	1.75691	1.28071e-15	4.21987e-14
671	OGT	1.96889	1.3417e-15	4.41541e-14
672	C5orf38	3.27788	1.36775e-15	4.49559e-14
673	KHDRBS1	0.896211	1.46975e-15	4.81901e-14
674	OXR1	1.90062	1.46975e-15	4.81901e-14
675	ZKSCAN1	1.45122	1.50984e-15	4.94439e-14
676	TBL1XR1	1.07924	1.5826e-15	5.17634e-14
26613	RPL28	-0.338111	1.73552e-15	5.66956e-14
677	SPTLC1	1.3115	1.83782e-15	5.99644e-14
678	EIF3D	0.837186	1.87455e-15	6.10884e-14
26612	UBC	0.0614171	1.92864e-15	6.27747e-14
26611	RPL14	-0.170257	1.97489e-15	6.42018e-14
679	ZDHHC2	1.519	2.10717e-15	6.84192e-14
680	CTBS	2.24827	2.13173e-15	6.91328e-14
681	ABCA1	3.36011	2.25037e-15	7.2892e-14
682	NFAT5	1.49334	2.29035e-15	7.40972e-14
683	CCND3	1.31121	2.39494e-15	7.73874e-14
684	CXXC5	1.23075	2.46379e-15	7.9516e-14
26610	UQCRH	-0.538205	2.50872e-15	8.08686e-14
685	MAP2	1.75938	2.71957e-15	8.75597e-14
686	HECTD1	1.359	2.78988e-15	8.97153e-14
687	PIK3IP1	2.12786	2.97574e-15	9.55773e-14
688	ELF1	1.18631	3.02199e-15	9.69465e-14
689	ADAR	1.32521	3.06348e-15	9.81597e-14
690	CCDC47	1.07372	3.16555e-15	1.01309e-13
691	SEPT11	1.76274	3.28906e-15	1.05136e-13
692	REL	1.73325	3.58978e-15	1.14612e-13
693	ATF3	1.08225	3.59676e-15	1.14698e-13
694	PABPN1	1.11253	3.7635e-15	1.19872e-13
695	LETMD1	1.44962	3.85469e-15	1.2263e-13
696	ALG5	1.00331	3.97366e-15	1.26265e-13
697	SMARCC2	1.97263	4.10354e-15	1.30237e-13
698	AFF1	1.31151	4.24238e-15	1.34484e-13
699	DNAJB14	1.3663	4.42924e-15	1.40242e-13
700	MRC2	4.45858	4.63914e-15	1.46714e-13
701	CFAP97	1.05647	4.71379e-15	1.48867e-13
702	RYK	1.68569	4.71835e-15	1.48867e-13
703	ZBTB38	1.57055	4.82448e-15	1.52037e-13
704	IKZF2	2.91001	4.83071e-15	1.52054e-13
705	SELENOP	0.974405	4.95447e-15	1.55766e-13
706	HIST1H2AC	1.16394	4.98249e-15	1.56463e-13
707	SLC12A2	2.30943	5.04061e-15	1.58102e-13
708	ZC3H13	1.1416	5.24004e-15	1.64165e-13
709	KIDINS220	1.60338	5.36548e-15	1.67899e-13
711	NSRP1	1.07622	5.5418e-15	1.73011e-13
710	CKLF	1.11566	5.53824e-15	1.73011e-13
26609	ENO1	-0.592512	5.6416e-15	1.75922e-13
712	ARID4A	1.67689	5.65613e-15	1.7617e-13
713	CALU	1.09868	5.83528e-15	1.81538e-13
714	ITGA9	2.08674	5.86159e-15	1.82145e-13
715	TRAK2	1.7648	6.01807e-15	1.86791e-13
716	SERINC2	1.16575	6.22945e-15	1.93128e-13
717	SMIM1	1.5009	6.73999e-15	2.08713e-13
718	TMEM205	0.916672	6.80513e-15	2.10487e-13
719	BAZ1B	1.39142	6.88412e-15	2.12684e-13
720	MYCBP2	1.36814	6.91287e-15	2.13326e-13
721	LIMCH1	1.24214	7.29165e-15	2.24756e-13
722	TMF1	1.32927	7.3385e-15	2.2594e-13
723	AP1M2	1.09895	9.34575e-15	2.87409e-13
724	PJA2	1.10102	9.44163e-15	2.90024e-13
725	RAPGEF3	2.17313	1.00793e-14	3.09255e-13
726	ICAM1	2.77161	1.02232e-14	3.13311e-13
727	PRKCSH	1.09451	1.07695e-14	3.29677e-13
728	GPAA1	1.04403	1.10542e-14	3.38006e-13
729	THOC2	1.33412	1.12386e-14	3.43251e-13
730	TANK	1.1243	1.13897e-14	3.4747e-13
731	ZSCAN18	1.2132	1.14351e-14	3.48457e-13
26608	PARK7	-0.20058	1.16738e-14	3.55328e-13
732	PRPF38B	1.19476	1.28348e-14	3.90222e-13
733	CHD2	1.4229	1.31606e-14	3.99674e-13
734	TJP1	1.10712	1.33287e-14	4.04319e-13
735	TSPAN6	1.26986	1.34604e-14	4.07852e-13
736	SFTPB	3.65106	1.35589e-14	4.10373e-13
737	TMEM18	1.40897	1.40713e-14	4.25398e-13
738	QSOX1	2.17188	1.50011e-14	4.52995e-13
739	MRPL14	0.896212	1.54859e-14	4.67109e-13
740	ZMAT1	2.18013	1.60927e-14	4.84865e-13
26607	RPS8	-0.165185	1.64737e-14	4.95785e-13
741	MAGEF1	1.05913	1.68422e-14	5.06306e-13
742	SDF4	1.07936	1.70861e-14	5.13061e-13
743	PELI1	3.23853	1.8466e-14	5.53877e-13
744	MAN1A2	1.20155	1.89559e-14	5.67935e-13
745	RSL24D1	0.890465	2.0088e-14	6.01179e-13
746	PCF11	1.39658	2.0565e-14	6.14768e-13
747	LDOC1	1.77951	2.08717e-14	6.2324e-13
748	RBMX	0.940888	2.15936e-14	6.44075e-13
749	POLR2A	1.70718	2.21929e-14	6.61213e-13
750	TMED2	0.93746	2.38421e-14	7.09562e-13
751	LEMD1	28.5175	2.54755e-14	7.57331e-13
752	IMPDH2	0.918365	2.58014e-14	7.66167e-13
753	CAV2	0.883359	2.69007e-14	7.97925e-13
754	USP18	3.12169	2.87985e-14	8.5327e-13
26606	ELOB	-0.210591	3.04967e-14	9.02588e-13
755	STAG2	1.30976	3.26487e-14	9.6521e-13
756	ACVR1	1.67047	3.3559e-14	9.91029e-13
757	NEDD9	1.61402	3.37905e-14	9.96764e-13
758	EGFL7	3.44601	3.45483e-14	1.01799e-12
759	DYNC1H1	0.995327	3.82835e-14	1.12682e-12
760	DYNC1LI2	1.11882	3.98665e-14	1.17212e-12
761	HEXA	1.03487	4.05744e-14	1.19162e-12
762	FAM177A1	0.939197	4.19294e-14	1.22891e-12
763	F11R	1.61103	4.1936e-14	1.22891e-12
764	ADGRG1	1.11225	4.52081e-14	1.32335e-12
765	TNIK	2.68315	4.64907e-14	1.35941e-12
766	ACTN4	0.858371	4.65992e-14	1.36109e-12
767	IRF3	1.19259	4.8512e-14	1.41542e-12
768	YIPF2	1.13369	4.87385e-14	1.42048e-12
769	LRP5L	3.20286	4.94703e-14	1.44024e-12
770	BAX	0.913387	4.96935e-14	1.44516e-12
772	NFIC	0.90392	4.98093e-14	1.44539e-12
771	KCNJ15	1.25004	4.98016e-14	1.44539e-12
773	SLU7	1.25452	5.37925e-14	1.55928e-12
774	TMSB4X	0.819901	5.46835e-14	1.58339e-12
775	CENPC	1.64794	5.58306e-14	1.61486e-12
776	CDH1	0.898194	6.02305e-14	1.74024e-12
777	MARCH7	1.39175	6.40536e-14	1.84871e-12
778	IK	0.89295	6.63912e-14	1.91411e-12
779	CMTM8	1.22444	6.76017e-14	1.94691e-12
780	LCA5	2.38878	6.89828e-14	1.98455e-12
781	KIAA2013	1.54041	6.95279e-14	1.99809e-12
26605	GSTM3	-1.76218	7.16295e-14	2.05628e-12
26604	NDUFB1	-0.409564	7.21173e-14	2.06806e-12
782	SERGEF	1.51186	7.30802e-14	2.09343e-12
783	PLAG1	3.54868	8.28938e-14	2.372e-12
784	KLF4	1.20476	8.46725e-14	2.42031e-12
785	RNPC3	1.69418	8.52213e-14	2.4334e-12
786	MGST1	0.866808	8.79233e-14	2.50787e-12
787	HNRNPA0	0.857934	8.93812e-14	2.54674e-12
788	TFDP2	1.34174	9.23686e-14	2.62907e-12
789	ATL2	1.43664	9.27239e-14	2.63638e-12
790	IGF2R	1.58638	9.52492e-14	2.7053e-12
791	COL14A1	1.42861	9.64852e-14	2.7375e-12
792	PHIP	1.28408	9.966e-14	2.82458e-12
793	NONO	0.981856	1.03618e-13	2.93365e-12
794	ATP6V1B2	1.62971	1.06337e-13	3.00744e-12
26603	MPPED2	-5.14506	1.09561e-13	3.09536e-12
795	PTPRG	2.20544	1.09813e-13	3.0992e-12
796	GABBR2	3.59788	1.18836e-13	3.35031e-12
797	FAM43A	3.37674	1.19674e-13	3.37041e-12
798	ZNF608	2.84747	1.23957e-13	3.48734e-12
799	HES4	2.02379	1.26482e-13	3.55465e-12
800	SRSF7	0.839195	1.27102e-13	3.56832e-12
801	SEPT9	1.27235	1.33874e-13	3.75115e-12
802	RBM17	0.922536	1.33895e-13	3.75115e-12
803	RRAS	1.04582	1.36577e-13	3.8223e-12
804	KANK2	2.38033	1.4221e-13	3.97578e-12
805	MSMO1	1.71649	1.4541e-13	4.061e-12
806	PPP4R2	1.44621	1.50297e-13	4.19312e-12
807	PLEKHA5	1.65082	1.52906e-13	4.26146e-12
808	ZNF148	1.1058	1.53302e-13	4.26805e-12
809	TIMP3	1.08147	1.56247e-13	4.34552e-12
810	PIGP	1.09753	1.5845e-13	4.40222e-12
26602	OAZ1	-0.091252	1.59539e-13	4.42786e-12
811	SMC5	1.7482	1.65168e-13	4.57936e-12
812	MTF2	1.65026	1.72376e-13	4.77424e-12
813	LUC7L	1.65385	1.77046e-13	4.89853e-12
814	ERG28	0.973718	1.81676e-13	5.02142e-12
815	CCT8	0.876369	1.82062e-13	5.02691e-12
816	NMB	0.998059	1.86311e-13	5.1383e-12
817	LYST	2.68431	1.86481e-13	5.1383e-12
818	PAWR	0.999067	1.97663e-13	5.44081e-12
26601	ATP5MC1	-0.732436	2.01657e-13	5.54504e-12
819	DSG2	1.15238	2.05419e-13	5.64268e-12
820	UPF2	1.22829	2.08553e-13	5.72292e-12
821	ERBIN	1.53255	2.1084e-13	5.77972e-12
822	PHLDA3	1.53025	2.21771e-13	6.07316e-12
823	CXCL2	2.1491	2.31362e-13	6.32933e-12
824	SAMD4A	2.20741	2.3354e-13	6.3824e-12
26600	UQCR10	-0.274135	2.39327e-13	6.53388e-12
825	RGCC	2.21408	2.50683e-13	6.83693e-12
826	C1orf43	0.898923	2.67887e-13	7.2987e-12
827	SREK1	1.06587	2.69264e-13	7.32874e-12
828	DHX36	0.904346	2.93803e-13	7.98851e-12
829	SUDS3	1.29819	2.97362e-13	8.07706e-12
830	SAFB2	1.3594	3.01507e-13	8.18135e-12
831	EIF3L	0.800773	3.49861e-13	9.48383e-12
26599	TNFRSF11B	-2.42891	3.67613e-13	9.95495e-12
832	SYT12	4.5875	3.75634e-13	1.01619e-11
833	TIAM1	4.05057	4.06297e-13	1.09803e-11
834	WFDC2	0.879398	4.08614e-13	1.10318e-11
835	LSR	0.83463	4.2279e-13	1.1403e-11
836	ZFP36	1.00065	4.59416e-13	1.23783e-11
837	CTSS	1.57924	4.74541e-13	1.27659e-11
838	ZMYM2	1.56819	4.74754e-13	1.27659e-11
839	UBE3A	1.18439	4.85498e-13	1.30417e-11
840	CAND1	1.25793	4.88622e-13	1.31124e-11
841	CLPTM1L	1.32166	5.00793e-13	1.34256e-11
842	TMED3	0.789658	5.05895e-13	1.35488e-11
843	NAB2	1.78661	5.06574e-13	1.35534e-11
844	TTC19	1.11366	5.11353e-13	1.36676e-11
845	EVA1A	2.63549	5.54667e-13	1.48105e-11
846	KLHDC2	0.956299	5.74144e-13	1.53153e-11
847	SEC11A	0.829639	6.00952e-13	1.60144e-11
848	VAPA	0.856722	6.09132e-13	1.62162e-11
849	RNF115	1.25186	6.17696e-13	1.64279e-11
850	WRB	1.42211	6.19717e-13	1.64653e-11
851	GNAI2	0.941587	6.26937e-13	1.66406e-11
852	UFL1	1.21328	6.37448e-13	1.69028e-11
853	ADSS	1.28342	6.41243e-13	1.69866e-11
854	FSTL3	2.60889	6.53442e-13	1.72926e-11
855	SECISBP2	1.23291	6.56454e-13	1.73552e-11
856	ISCU	0.971651	6.64487e-13	1.75502e-11
857	REX1BD	1.02535	6.89375e-13	1.81896e-11
858	ZFAS1	0.763473	7.02992e-13	1.85306e-11
859	HNRNPH3	0.843642	7.23808e-13	1.90605e-11
860	PEMT	1.22176	7.5388e-13	1.98329e-11
861	PPP1R10	0.95526	7.85293e-13	2.0639e-11
862	CLIP4	1.86889	8.13892e-13	2.13696e-11
863	MCTP2	2.50061	8.40403e-13	2.20441e-11
864	SFT2D1	0.843363	8.76126e-13	2.29586e-11
865	MUC20-OT1	1.32612	9.12127e-13	2.38786e-11
26598	RPL13A	-0.112702	9.2431e-13	2.41739e-11
866	BFAR	1.44093	9.32796e-13	2.4372e-11
867	ZNF83	1.49291	9.63529e-13	2.51505e-11
26597	ATP5MD	-0.254933	9.65945e-13	2.51889e-11
868	SLTM	0.948478	1.0069e-12	2.62312e-11
869	TGFA	3.60928	1.01822e-12	2.65005e-11
870	RNF130	1.67	1.07469e-12	2.7943e-11
871	PRRC2B	1.64708	1.11082e-12	2.88543e-11
872	DDX6	1.09005	1.11622e-12	2.89664e-11
26596	MT1M	-4.99952	1.11819e-12	2.89894e-11
873	CHD6	1.27915	1.13207e-12	2.93209e-11
874	HHEX	0.989752	1.1339e-12	2.93399e-11
875	SLC7A8	1.76298	1.14393e-12	2.95709e-11
876	TSPYL2	1.35096	1.20653e-12	3.11589e-11
877	SEL1L3	2.66163	1.21915e-12	3.14547e-11
878	ECHDC1	1.11436	1.25433e-12	3.2331e-11
879	PTK7	2.21434	1.29182e-12	3.32654e-11
880	LAMP1	0.84872	1.35975e-12	3.4981e-11
881	FGD5-AS1	1.27995	1.43916e-12	3.69882e-11
882	IFNAR1	1.10971	1.47666e-12	3.79156e-11
883	GDF15	1.75621	1.5623e-12	4.0076e-11
884	JCAD	3.17267	1.58712e-12	4.06737e-11
26595	NDUFB3	-0.878211	1.61657e-12	4.13887e-11
885	ZNF667-AS1	1.109	1.63673e-12	4.1865e-11
886	PBRM1	1.35836	1.64367e-12	4.20023e-11
887	TIA1	1.61279	1.7204e-12	4.39211e-11
888	KLF6	1.07927	1.76174e-12	4.49336e-11
889	FBXO2	1.91515	1.8972e-12	4.83425e-11
890	TSPAN31	1.2945	1.92639e-12	4.90396e-11
891	ODC1	0.832248	1.94496e-12	4.94653e-11
892	FNIP1	1.61591	2.05e-12	5.20871e-11
893	HLA-E	0.863396	2.12391e-12	5.3914e-11
26594	TMA7	0.0683979	2.16216e-12	5.47809e-11
894	NFIX	1.60645	2.16185e-12	5.47809e-11
895	HNRNPC	0.79478	2.17127e-12	5.49597e-11
896	NOTCH2	1.77393	2.26584e-12	5.72991e-11
897	CYSLTR2	28.2766	2.29027e-12	5.78623e-11
898	PHACTR2	0.998251	2.29758e-12	5.79923e-11
899	CHD1	1.79907	2.31462e-12	5.83673e-11
900	TUT4	1.16185	2.32369e-12	5.85409e-11
901	DDX39B	2.12419	2.55145e-12	6.42182e-11
26593	ATP5F1B	-0.60025	2.58748e-12	6.50641e-11
902	AKAP8L	1.57197	2.63162e-12	6.61116e-11
903	MAP4	1.18202	2.6484e-12	6.6471e-11
904	MRPS25	0.991823	2.73867e-12	6.8672e-11
26592	PGK1	-0.920359	2.89642e-12	7.25595e-11
905	USP8	1.14916	2.97516e-12	7.44626e-11
906	CERS6	2.01133	3.01575e-12	7.5408e-11
26591	RPL4	-0.049241	3.03669e-12	7.58606e-11
908	GNAQ	1.40988	3.12097e-12	7.78207e-11
907	NT5E	1.83833	3.12007e-12	7.78207e-11
909	TGFB1	2.50534	3.26438e-12	8.13206e-11
910	MDM4	1.29816	3.38393e-12	8.42204e-11
911	IGF1R	1.6026	3.40443e-12	8.46519e-11
26590	UQCR11	-0.165023	3.44877e-12	8.56749e-11
26589	MTCH1	-0.194679	3.45423e-12	8.57309e-11
912	DDX46	0.847714	3.50071e-12	8.68041e-11
913	PCNX2	2.79712	3.66804e-12	9.08689e-11
914	TSTD1	1.00024	3.7592e-12	9.30411e-11
26588	NDUFA4	0.159237	4.05144e-12	1.00181e-10
915	SEC23A	1.6541	4.09815e-12	1.01243e-10
916	MLLT6	1.27812	4.17399e-12	1.03021e-10
917	CCNG1	1.02176	4.40609e-12	1.0865e-10
26587	ENPP1	-2.26221	4.45425e-12	1.09736e-10
918	IQCA1	1.47327	4.64749e-12	1.14392e-10
919	C6orf62	1.09087	4.70833e-12	1.15782e-10
920	RTN4	0.782463	4.72653e-12	1.16123e-10
921	IER3IP1	0.955602	4.77403e-12	1.17183e-10
922	CTSL	0.933351	5.07992e-12	1.24577e-10
26586	RPS5	-0.154352	5.31561e-12	1.30237e-10
923	SGMS2	1.38658	5.32319e-12	1.30304e-10
924	H2AFY	0.762892	5.45995e-12	1.33529e-10
26585	RPL12	-0.168216	5.47007e-12	1.33655e-10
925	ERGIC3	0.743227	5.48177e-12	1.33818e-10
926	ARID5B	2.44023	5.52017e-12	1.34633e-10
927	SFPQ	0.80473	5.52962e-12	1.3474e-10
928	MAP4K4	1.87875	5.98924e-12	1.45807e-10
929	RBBP6	1.18605	6.09404e-12	1.48224e-10
930	DUOX1	1.47208	6.23598e-12	1.51538e-10
931	TM9SF3	0.840999	6.24219e-12	1.51552e-10
932	CTTN	0.872057	6.3975e-12	1.55181e-10
933	SGCE	1.65746	6.53337e-12	1.58334e-10
934	CCNL2	1.67237	6.54637e-12	1.58505e-10
935	SKIL	1.3846	6.6475e-12	1.60808e-10
936	SPATS2	1.47966	6.81365e-12	1.64679e-10
937	METTL15	1.91467	6.97596e-12	1.68449e-10
938	ATP1B3	0.850868	6.99279e-12	1.68703e-10
939	SCGB3A1	3.12324	7.05552e-12	1.70064e-10
940	ELK3	2.71867	7.76653e-12	1.87033e-10
26584	SNTA1	-1.81314	7.82277e-12	1.88218e-10
941	TMEM165	0.943142	7.8861e-12	1.89571e-10
942	STOM	1.62303	8.32952e-12	2.0005e-10
26583	HGD	-4.42478	8.50427e-12	2.04064e-10
943	IKBIP	1.59806	8.71086e-12	2.08834e-10
944	NSD1	1.30367	8.74165e-12	2.09385e-10
945	CLSTN1	1.39724	8.96525e-12	2.14549e-10
26582	RAP1GAP	-2.70019	9.09132e-12	2.17371e-10
946	ZNF274	1.62464	9.48804e-12	2.26654e-10
947	DPM3	0.763444	9.67976e-12	2.31028e-10
948	TMEM134	0.908874	9.75366e-12	2.32584e-10
949	CDK13	1.55079	1.01059e-11	2.40768e-10
950	CCT3	0.684116	1.01187e-11	2.40859e-10
951	TADA3	1.11092	1.02751e-11	2.44364e-10
952	HNRNPL	1.25756	1.02866e-11	2.44422e-10
953	DNAJC1	0.827831	1.03185e-11	2.44962e-10
954	CTNNA1	0.814587	1.03651e-11	2.45849e-10
955	OSGEP	1.58884	1.07737e-11	2.55314e-10
956	PPP1R12A	0.972408	1.09215e-11	2.58433e-10
957	C16orf45	4.47495	1.09246e-11	2.58433e-10
958	ITFG1	1.08295	1.13755e-11	2.68863e-10
959	MYEF2	2.56211	1.15801e-11	2.73457e-10
960	SF3B2	0.746429	1.20187e-11	2.83564e-10
961	SEPT7	0.721931	1.20711e-11	2.84548e-10
962	CLDN3	0.965937	1.23882e-11	2.91767e-10
963	TRIB1	0.924587	1.26868e-11	2.98537e-10
964	SSBP2	1.64199	1.27474e-11	2.99603e-10
965	PDE8B	0.989573	1.27545e-11	2.99603e-10
966	VPS13D	1.5845	1.40512e-11	3.29773e-10
967	LSM14A	0.867125	1.48091e-11	3.47253e-10
968	SLPI	1.09367	1.49107e-11	3.49331e-10
969	ACADVL	0.793237	1.52538e-11	3.57057e-10
970	ODF2L	1.02035	1.552e-11	3.6297e-10
971	CSAD	2.52387	1.61334e-11	3.76987e-10
972	YIPF6	1.06278	1.61695e-11	3.77499e-10
973	KDM5A	1.62271	1.65064e-11	3.85029e-10
974	PER3	2.57736	1.72369e-11	4.0172e-10
975	VEZT	0.988429	1.7413e-11	4.05469e-10
976	YY1	0.795257	1.74421e-11	4.05793e-10
977	EML4	1.10545	1.75199e-11	4.0725e-10
978	CIR1	0.850255	1.80217e-11	4.1855e-10
979	POLR2B	1.66902	1.8776e-11	4.35691e-10
980	TPM1	0.739301	1.90969e-11	4.42754e-10
981	PPM1K	1.74953	2.09024e-11	4.84193e-10
982	DERL1	1.26112	2.17866e-11	5.04239e-10
983	XIAP	1.23455	2.1841e-11	5.05061e-10
984	AUTS2	2.90718	2.33284e-11	5.38972e-10
985	TMEM106B	0.99451	2.33477e-11	5.38972e-10
986	CTXN1	2.85994	2.38998e-11	5.5124e-10
987	MORF4L1	0.813676	2.42358e-11	5.58508e-10
988	ATP8A1	1.34715	2.45119e-11	5.64386e-10
989	PRDM2	1.47927	2.47843e-11	5.70168e-10
990	HIF1A	0.92336	2.83483e-11	6.51596e-10
991	GBP2	1.82426	2.8619e-11	6.57253e-10
992	CRBN	1.10329	2.87177e-11	6.58954e-10
993	R3HDM2	1.34989	2.90797e-11	6.66691e-10
994	RBPJ	0.967193	3.06659e-11	7.02454e-10
995	ID2	0.81342	3.20404e-11	7.33312e-10
996	AGRN	1.56028	3.21728e-11	7.35711e-10
26581	COX6A1	-0.0393148	3.27839e-11	7.49046e-10
26580	DBI	-0.444351	3.30596e-11	7.54701e-10
997	BRD4	0.970089	3.41105e-11	7.78027e-10
26579	ATP5MG	0.00524964	3.41901e-11	7.7918e-10
26578	RPL7	-0.0556248	3.67416e-11	8.36614e-10
998	METAP2	0.753062	3.68121e-11	8.37507e-10
999	OGFOD3	1.1252	3.80576e-11	8.65108e-10
1001	RBM26	1.31583	3.91618e-11	8.88696e-10
1000	WWC2	1.55258	3.91296e-11	8.88696e-10
1002	SGMS1	1.51954	4.07348e-11	9.23609e-10
1003	MIDN	1.17899	4.1132e-11	9.31825e-10
1004	PLEKHA3	1.24009	4.17662e-11	9.45394e-10
1005	TRIM33	1.86109	4.27181e-11	9.66122e-10
1006	PPL	1.59342	4.3093e-11	9.73778e-10
1007	KLF5	0.853863	4.38046e-11	9.89024e-10
1008	BHLHE40	2.02044	4.43701e-11	1.00095e-09
26577	CYSTM1	-0.707924	4.46982e-11	1.0075e-09
1009	EAPP	0.817888	4.67297e-11	1.0524e-09
1010	BDP1	0.988288	4.68509e-11	1.05424e-09
1011	ELP2	1.5513	4.76426e-11	1.07116e-09
1012	MPG	0.797343	4.77075e-11	1.07172e-09
1013	EPCAM	0.756066	4.78247e-11	1.07284e-09
26576	IPCEF1	-3.92965	4.78377e-11	1.07284e-09
1014	EPC1	1.07255	4.83354e-11	1.08309e-09
1015	ZBTB7A	1.22461	4.84672e-11	1.08514e-09
1016	ACIN1	1.29265	4.8785e-11	1.09134e-09
1017	SINHCAF	1.5189	5.09287e-11	1.13834e-09
1018	MBP	1.28844	5.31067e-11	1.18603e-09
1019	PCMT1	0.737405	5.33091e-11	1.18956e-09
1020	HNRNPD	0.725259	5.37674e-11	1.19879e-09
1021	SDC2	0.962199	5.38918e-11	1.20056e-09
1022	UPF3A	0.767544	5.39944e-11	1.20185e-09
1023	ADGRF1	2.21608	5.4614e-11	1.21463e-09
1024	ZC3H6	1.6553	5.51057e-11	1.22419e-09
1025	ZNRF2	2.59877	5.51356e-11	1.22419e-09
1026	CLDN4	0.908905	5.59348e-11	1.24091e-09
1027	SELENOT	0.723962	5.72015e-11	1.26796e-09
1028	KCP	28.1999	5.91502e-11	1.31007e-09
1029	C1GALT1C1	1.34449	6.00877e-11	1.32971e-09
1030	ACSL3	1.19948	6.01365e-11	1.32971e-09
1031	KIAA1109	1.59606	6.03488e-11	1.33331e-09
1032	HNRNPR	0.735445	6.15045e-11	1.35772e-09
1033	LAMC1	1.38974	6.34846e-11	1.40027e-09
1034	SMC3	1.02944	6.69424e-11	1.47532e-09
1035	LNPEP	1.90455	6.76978e-11	1.49074e-09
1036	ARL6IP1	0.814392	6.87396e-11	1.51244e-09
1037	NBDY	0.81541	7.09472e-11	1.55973e-09
1038	PTPN13	1.68279	7.52774e-11	1.65357e-09
1039	ZBED2	0.964338	7.61657e-11	1.67171e-09
1040	PPHLN1	1.1743	8.28669e-11	1.8173e-09
1041	SAV1	1.30499	8.38427e-11	1.83719e-09
1042	SETX	1.23386	8.74236e-11	1.91409e-09
26575	NDUFS6	-0.738263	8.89166e-11	1.94519e-09
1043	XRN2	0.85547	8.97326e-11	1.96143e-09
1044	STRADB	2.25055	9.18789e-11	2.00671e-09
1045	SLC25A36	1.13337	9.34964e-11	2.04037e-09
26574	ID1	-0.876154	9.45563e-11	2.06182e-09
1046	STAT1	1.08176	9.47087e-11	2.06346e-09
1047	ZMYND8	1.58397	9.82803e-11	2.13954e-09
1048	EMC10	0.769065	9.92601e-11	2.15911e-09
1049	ETV1	2.14657	9.97402e-11	2.16779e-09
1050	WDR6	1.13383	9.99275e-11	2.1701e-09
1051	NUMA1	1.15294	1.00734e-10	2.18584e-09
1052	CHURC1	0.783727	1.01004e-10	2.18993e-09
1053	C11orf49	1.78473	1.03553e-10	2.24214e-09
1054	POGZ	1.34783	1.0358e-10	2.24214e-09
1055	AP2M1	0.735514	1.0605e-10	2.29374e-09
1056	LAMB1	1.54986	1.0954e-10	2.36731e-09
26573	COX7A1	-2.08051	1.10629e-10	2.38892e-09
1057	SNHG8	0.909082	1.10984e-10	2.39467e-09
1058	PNPLA2	1.26004	1.13778e-10	2.45297e-09
1059	ZNF462	1.71329	1.14266e-10	2.4615e-09
1060	BICD1	2.0649	1.19287e-10	2.56759e-09
1061	SIL1	0.871897	1.37295e-10	2.95284e-09
26572	HSP90B1	0.380805	1.37679e-10	2.95872e-09
1062	RTF1	0.827135	1.38875e-10	2.98202e-09
1063	RBM6	1.28888	1.40491e-10	3.01431e-09
1064	ISCA2	0.838282	1.41843e-10	3.04087e-09
1065	POLG2	2.60661	1.42183e-10	3.04572e-09
1067	GALNT11	1.44073	1.42561e-10	3.04895e-09
1066	LRBA	1.64746	1.42486e-10	3.04895e-09
1068	JAGN1	1.09576	1.51023e-10	3.22734e-09
1069	NDN	1.65307	1.53286e-10	3.27307e-09
26571	PDLIM3	-4.57999	1.53489e-10	3.2748e-09
1070	NORAD	0.758891	1.63882e-10	3.49375e-09
26570	DYNLL1	-0.338481	1.65015e-10	3.51511e-09
1071	WAC	0.984395	1.74314e-10	3.71024e-09
26569	COL23A1	-3.66875	1.77198e-10	3.76862e-09
26568	DYNLT1	-0.783244	1.78751e-10	3.79865e-09
1072	GTF2F1	1.05295	1.83323e-10	3.89271e-09
1073	PARP4	1.93936	1.84563e-10	3.91593e-09
1074	DYNC1I2	0.747246	1.86032e-10	3.94398e-09
1075	DNMT1	1.97247	1.94166e-10	4.11315e-09
26567	GABARAP	-1.51103	1.95658e-10	4.14148e-09
1076	RBFOX2	1.31134	1.9602e-10	4.14586e-09
1078	HP1BP3	0.738662	1.97865e-10	4.17829e-09
1077	ATP6AP1	0.826377	1.97813e-10	4.17829e-09
1079	CCDC148	3.2342	1.98834e-10	4.19542e-09
1080	DNAJB6	0.713546	1.99412e-10	4.2043e-09
1081	NF1	1.28245	2.14124e-10	4.51093e-09
1082	IER3	0.805433	2.14632e-10	4.51808e-09
1083	KDELR1	0.711766	2.19664e-10	4.62037e-09
1084	MBOAT7	1.5609	2.19838e-10	4.62039e-09
1085	EMILIN2	2.80865	2.40527e-10	5.05125e-09
1086	ANP32B	0.742091	2.43004e-10	5.09926e-09
26566	UQCRB	0.059994	2.53196e-10	5.30897e-09
1087	TNKS2	1.77703	2.53827e-10	5.31805e-09
1088	IRS2	1.54532	2.56404e-10	5.36784e-09
26565	MGST3	-0.0676477	2.6071e-10	5.45372e-09
1089	DNAJA1	0.694089	2.63045e-10	5.49825e-09
1090	TRIM8	1.32932	2.65817e-10	5.54972e-09
1091	FXR1	0.858088	2.65922e-10	5.54972e-09
1092	PDGFRL	1.26421	2.66585e-10	5.55922e-09
1093	SUSD6	1.97513	2.69394e-10	5.60906e-09
1094	TMEM219	0.726594	2.69394e-10	5.60906e-09
1095	CFH	1.4938	2.76834e-10	5.75947e-09
1096	WDR33	1.08773	2.8958e-10	6.01998e-09
1097	EPS8L1	1.40516	2.90871e-10	6.04211e-09
1098	YAP1	1.14881	3.07845e-10	6.38976e-09
1099	RPRD2	1.65696	3.09336e-10	6.41573e-09
1100	UBL3	0.905696	3.11241e-10	6.45023e-09
1101	DPYSL3	3.07326	3.11566e-10	6.45197e-09
1102	RSL1D1	0.698627	3.13852e-10	6.49429e-09
1103	PTMS	0.718059	3.20391e-10	6.62447e-09
1104	XPR1	2.08984	3.20726e-10	6.62627e-09
1105	EFCAB14	1.27244	3.25064e-10	6.71072e-09
1106	LMAN2	0.76163	3.2749e-10	6.75558e-09
1107	NMRK1	1.14925	3.30062e-10	6.8034e-09
1108	SCAPER	1.41495	3.34655e-10	6.89276e-09
1109	STX16	1.66325	3.42508e-10	7.04908e-09
1110	PPIL4	0.911224	3.56755e-10	7.33666e-09
1111	INTS6	0.998561	3.65494e-10	7.5106e-09
26564	PLA2R1	-2.74322	3.71243e-10	7.62287e-09
1112	P4HA1	1.96485	3.75319e-10	7.70067e-09
1113	TACC1	1.19418	3.78799e-10	7.7661e-09
1114	TMEM128	1.34453	3.91609e-10	8.02258e-09
1115	SREBF1	1.89841	3.94262e-10	8.07075e-09
1116	PCNP	0.750234	3.97551e-10	8.13187e-09
1117	ARSD	1.25326	4.13868e-10	8.45915e-09
1118	PER1	1.25205	4.20958e-10	8.5975e-09
1119	RASA1	1.87475	4.28555e-10	8.74598e-09
1120	DDX52	1.44898	4.30949e-10	8.78814e-09
1121	SEMA4A	1.89989	4.55682e-10	9.28543e-09
1122	NECTIN2	0.851664	4.5775e-10	9.32047e-09
1123	ETHE1	0.816868	4.69563e-10	9.55373e-09
1124	MVP	1.15583	4.72303e-10	9.60218e-09
1125	MRNIP	1.60599	4.75611e-10	9.6621e-09
1126	PPFIA1	1.43397	4.88694e-10	9.92034e-09
1127	GRN	0.67859	5.12736e-10	1.04005e-08
1128	PLXNC1	5.00446	5.26678e-10	1.06752e-08
26563	CALR	0.149266	5.27154e-10	1.06768e-08
1129	ST6GAL2	1.8907	5.4744e-10	1.10792e-08
26562	FCGBP	-1.34026	5.5183e-10	1.11596e-08
1130	NEMF	1.09409	5.75925e-10	1.16381e-08
1131	USP15	1.14993	5.86089e-10	1.18346e-08
1132	MAP2K7	1.88887	6.11328e-10	1.23349e-08
1133	BRD7	0.804006	6.15584e-10	1.24114e-08
1134	ALDH3A2	0.817894	6.19073e-10	1.24724e-08
1135	SCEL	2.98273	6.29413e-10	1.26711e-08
1136	TMEM147	0.68093	6.30626e-10	1.2686e-08
1137	MED28	0.959938	6.43215e-10	1.29295e-08
1138	CCNDBP1	0.756291	6.47023e-10	1.29963e-08
1139	FNDC1	1.43337	6.60947e-10	1.3266e-08
1140	ADM	1.90494	6.67419e-10	1.33859e-08
1141	PLPP5	1.0099	6.7171e-10	1.34619e-08
1142	ENOSF1	0.983916	6.75336e-10	1.35244e-08
1143	ZNF207	0.762813	6.95533e-10	1.39185e-08
1144	CMYA5	1.67286	7.08295e-10	1.41632e-08
1145	RBFOX1	5.68078	7.16868e-10	1.4324e-08
1146	MFAP1	1.21259	7.22578e-10	1.44273e-08
1147	MLXIP	1.14668	7.38842e-10	1.4741e-08
1148	SNX18	1.84963	7.41113e-10	1.47753e-08
1149	GNPTAB	2.31403	7.5914e-10	1.51234e-08
1150	DLG1	1.41824	7.62835e-10	1.51858e-08
1151	PAXBP1	2.09219	7.80779e-10	1.55314e-08
1152	RBM5	1.2928	7.973e-10	1.58483e-08
26561	IGKC	-3.28949	8.23143e-10	1.63498e-08
1153	SUMF2	0.842158	8.36795e-10	1.66086e-08
1154	LTA4H	1.14701	8.48071e-10	1.682e-08
1155	FOS	1.12537	8.79203e-10	1.74245e-08
1156	NR2F1-AS1	6.75843	8.89449e-10	1.76145e-08
1157	MIR181A2HG	3.26703	8.97638e-10	1.77635e-08
1158	LEPROTL1	1.02319	9.3315e-10	1.84526e-08
1159	PCDH7	2.11231	9.40894e-10	1.8592e-08
1160	SIPA1L2	3.01642	9.41971e-10	1.85996e-08
26560	ATP5F1C	-0.510105	9.42809e-10	1.86024e-08
1161	ORAI2	1.51041	9.77948e-10	1.92815e-08
1162	CCDC186	0.910879	1.0031e-09	1.97628e-08
1163	RICTOR	1.68587	1.00795e-09	1.98437e-08
1164	BLOC1S2	1.09053	1.04784e-09	2.06139e-08
1165	RNF170	1.17736	1.11579e-09	2.19347e-08
1166	PDCD7	1.02447	1.11976e-09	2.19964e-08
1167	TNRC6A	1.33002	1.14962e-09	2.25664e-08
1168	CDC42EP5	1.42291	1.15706e-09	2.26958e-08
1169	CNOT2	1.23414	1.16101e-09	2.27567e-08
1170	SARS	0.757409	1.17015e-09	2.2919e-08
1171	TRIM38	1.49599	1.18055e-09	2.31059e-08
1172	CYHR1	0.944447	1.18804e-09	2.32353e-08
1173	SETD2	1.57218	1.19557e-09	2.33655e-08
1174	SPEN	1.3766	1.20894e-09	2.36095e-08
1175	LRP10	0.687259	1.21491e-09	2.37088e-08
1176	PHF14	0.949337	1.23393e-09	2.40624e-08
1177	METRN	0.960247	1.2591e-09	2.45355e-08
1178	SUPT16H	1.04452	1.26819e-09	2.46946e-08
1179	RBBP7	0.817571	1.28332e-09	2.49711e-08
26559	IFI27	-3.60291	1.2903e-09	2.50886e-08
1180	ILF3-DT	0.89256	1.29813e-09	2.52226e-08
1181	APH1A	0.742195	1.30092e-09	2.52584e-08
1182	RNF149	1.29216	1.3156e-09	2.55249e-08
1183	STUB1	0.666886	1.33229e-09	2.58299e-08
1184	GJA1	0.93326	1.33936e-09	2.59482e-08
1185	SHE	2.46798	1.4325e-09	2.77326e-08
1186	NLRP1	3.28238	1.44625e-09	2.79787e-08
1187	XRCC5	0.622981	1.46695e-09	2.83586e-08
1188	MBD4	1.3631	1.54236e-09	2.97948e-08
26558	TFCP2L1	-3.5347	1.56695e-09	3.0248e-08
1189	SIAE	1.28099	1.57286e-09	3.03402e-08
1190	BMP1	2.45077	1.65005e-09	3.18062e-08
26557	CRELD2	-1.28542	1.66417e-09	3.20553e-08
1191	SBF2	1.92272	1.6696e-09	3.21368e-08
1192	WDR60	1.17499	1.74441e-09	3.35526e-08
1193	SPINT1-AS1	0.760849	1.74659e-09	3.35705e-08
1194	DNAJC21	0.835124	1.76306e-09	3.38627e-08
1195	CSNK1E	1.98205	1.78861e-09	3.43288e-08
1196	FOXO3	1.0388	1.82613e-09	3.50237e-08
1197	PWP1	1.06663	1.91348e-09	3.66728e-08
1198	RAB14	0.718412	1.93486e-09	3.7056e-08
1199	JMY	1.67708	1.94188e-09	3.71638e-08
1200	HBP1	0.860988	1.98154e-09	3.78956e-08
1201	KLK7	2.9223	2.04123e-09	3.90093e-08
1202	FAM184A	2.29297	2.15596e-09	4.11726e-08
1203	ERBB3	1.76859	2.18432e-09	4.16845e-08
1204	PGM2L1	1.50886	2.19195e-09	4.18001e-08
1205	CFDP1	0.750457	2.28719e-09	4.35852e-08
1206	ITGA2	1.62406	2.30201e-09	4.38366e-08
1207	MRPL43	0.71197	2.35641e-09	4.48406e-08
26556	COX5A	-0.716723	2.40131e-09	4.56624e-08
1208	SUPT5H	1.104	2.44127e-09	4.63894e-08
1209	SIPA1L1	1.75688	2.45677e-09	4.66507e-08
1210	BOD1L1	0.922115	2.50725e-09	4.75756e-08
1211	ZFR	0.995058	2.57465e-09	4.88198e-08
1212	ERP27	2.36289	2.62424e-09	4.97249e-08
1213	MFSD10	0.799714	2.65332e-09	5.02403e-08
1214	ISYNA1	1.76185	2.65694e-09	5.02732e-08
1215	GNL1	1.03942	2.68405e-09	5.07503e-08
1216	PPP2R5E	1.25965	2.68604e-09	5.07521e-08
1217	PPP1R3B	2.12209	2.71881e-09	5.13351e-08
1218	MIR222HG	2.24007	2.74314e-09	5.17579e-08
26555	PTTG1	-1.13385	2.93464e-09	5.53322e-08
1219	PIGT	0.836859	2.9459e-09	5.55053e-08
1220	FUBP1	0.995671	3.00207e-09	5.65238e-08
1221	AEBP1	3.45063	3.09533e-09	5.82388e-08
1222	EP300	1.2946	3.21906e-09	6.05241e-08
1223	LIMA1	0.902959	3.27544e-09	6.15411e-08
1224	TSTA3	0.902602	3.4024e-09	6.38816e-08
1225	RIOK3	1.49361	3.40575e-09	6.38996e-08
1226	ARHGAP36	28.2496	3.53284e-09	6.62377e-08
1227	NEU1	0.714922	3.56423e-09	6.67794e-08
1228	ERICH1	1.17465	3.57476e-09	6.69297e-08
1229	NOC3L	1.30284	3.68801e-09	6.90019e-08
1230	HMGN1	0.74497	3.73401e-09	6.98077e-08
1231	SYNE2	0.769269	3.7363e-09	6.98077e-08
1232	KIF3A	2.00613	3.83943e-09	7.16846e-08
1234	DCDC2	1.33962	4.08297e-09	7.61254e-08
1233	DUSP4	1.56341	4.08147e-09	7.61254e-08
1235	CTSA	0.951931	4.13325e-09	7.70092e-08
26554	MATN2	-1.32262	4.15862e-09	7.74278e-08
1236	MDFIC	1.46531	4.35108e-09	8.0955e-08
1237	ATP6V0A1	1.27119	4.74036e-09	8.81364e-08
1238	TOX4	0.847183	4.74845e-09	8.82256e-08
1239	NDFIP1	0.84529	4.92406e-09	9.14248e-08
1240	PRMT2	0.882536	4.9644e-09	9.21099e-08
1241	BEX4	0.85344	5.09294e-09	9.44293e-08
26553	RPL10A	-0.0786952	5.14463e-09	9.53217e-08
1242	RNF24	1.72593	5.18294e-09	9.59652e-08
1243	CHMP4A	0.763261	5.28156e-09	9.77234e-08
26552	TCEAL9	-0.574178	5.31892e-09	9.83468e-08
1244	PAK2	0.80097	5.41413e-09	1.00038e-07
1245	DDR1	0.841273	5.53581e-09	1.02216e-07
1246	MYDGF	0.672913	5.60546e-09	1.0343e-07
1247	AQP5	2.36596	5.73062e-09	1.05667e-07
1248	PALM	3.11198	5.78438e-09	1.06585e-07
1249	C1D	0.819299	5.89983e-09	1.08637e-07
1250	WDR73	1.36945	6.06581e-09	1.11617e-07
26551	HINT1	0.0612025	6.18821e-09	1.13791e-07
1251	MYL9	0.703159	6.29699e-09	1.15711e-07
1252	PTPN14	2.29282	6.33826e-09	1.1639e-07
1253	FAF1	1.47218	6.42625e-09	1.17925e-07
1254	PSMD2	0.868928	6.47304e-09	1.18702e-07
1255	CNOT7	0.782118	6.52016e-09	1.19484e-07
26550	ATP5PF	-0.22449	6.55255e-09	1.19996e-07
1256	CCT4	0.609437	6.69904e-09	1.22594e-07
1257	PNKP	1.41325	6.73961e-09	1.23252e-07
1259	EIF3G	0.607549	6.93689e-09	1.26687e-07
1258	ZNF90	3.29195	6.93438e-09	1.26687e-07
1260	C19orf24	0.715371	6.98813e-09	1.27536e-07
26549	ARHGAP24	-3.19111	7.01939e-09	1.28019e-07
1261	TMEM41B	1.39927	7.17602e-09	1.30786e-07
26548	LDHB	-0.281247	7.21505e-09	1.31408e-07
1262	PDXDC1	1.21447	7.27004e-09	1.3232e-07
1263	PLP2	0.839121	7.49592e-09	1.36338e-07
1264	SIGIRR	1.29195	7.62883e-09	1.38661e-07
1265	MYADM	1.00128	7.93964e-09	1.44213e-07
1266	CCDC14	1.69194	8.00673e-09	1.45332e-07
1267	ARHGEF2	2.67551	8.01251e-09	1.45339e-07
1268	GALNT12	2.10728	8.02407e-09	1.4545e-07
26547	KNSTRN	-2.00015	8.22119e-09	1.48857e-07
1269	BIRC6	1.24928	8.22316e-09	1.48857e-07
1270	ASCC3	1.67777	8.3706e-09	1.51423e-07
1271	ATXN2	1.30988	8.4473e-09	1.52708e-07
26546	PCP4	-0.596153	8.54107e-09	1.54299e-07
1272	RAB21	1.03886	8.63275e-09	1.5585e-07
1273	PAX8	0.943903	8.64103e-09	1.55894e-07
1274	SCX	0.973842	8.92209e-09	1.60856e-07
1275	BRD2	0.712858	8.98862e-09	1.61946e-07
1276	NEDD4L	1.32212	9.08387e-09	1.63552e-07
1277	C1orf35	1.01972	9.0904e-09	1.6356e-07
26545	CALM1	-0.32849	9.10566e-09	1.63724e-07
1278	ZNF91	1.22804	9.17791e-09	1.64913e-07
1279	FAM189A2	1.05641	9.32855e-09	1.67507e-07
1280	SYCE1L	1.41612	9.48046e-09	1.7012e-07
26544	SLC5A8	-6.68891	9.51909e-09	1.70699e-07
26543	FHL2	-4.76463	9.57962e-09	1.7167e-07
1281	CRLF1	28.2974	9.85374e-09	1.76464e-07
26542	HES1	-1.11078	9.87024e-09	1.76641e-07
1282	TMEM163	4.72924	1.00848e-08	1.8036e-07
1283	SVIP	0.689656	1.01234e-08	1.80929e-07
1284	ATP13A3	1.03839	1.01415e-08	1.81132e-07
26541	NCAM1	-4.39883	1.02376e-08	1.82727e-07
1285	MUM1	1.43231	1.03927e-08	1.85372e-07
1286	RANBP2	1.04952	1.06449e-08	1.89743e-07
1287	KNOP1	1.47628	1.07111e-08	1.90796e-07
1288	LINC00891	4.74976	1.09525e-08	1.94966e-07
1289	KDM2A	1.36005	1.11155e-08	1.97736e-07
1290	LAGE3	0.894372	1.11952e-08	1.99021e-07
1292	TIMM10	0.863011	1.15938e-08	2.05835e-07
1291	NHSL2	4.44464	1.15883e-08	2.05835e-07
1293	CD63	0.506808	1.17409e-08	2.08308e-07
1294	RB1CC1	0.997472	1.20778e-08	2.14143e-07
1295	MTHFR	1.64327	1.22964e-08	2.17874e-07
1296	FMR1	1.24498	1.23271e-08	2.18273e-07
1297	PDGFC	1.9611	1.23505e-08	2.18544e-07
1298	DBP	1.01706	1.29018e-08	2.28148e-07
1299	CD74	0.699159	1.29355e-08	2.28593e-07
1300	AK3	0.881298	1.35346e-08	2.39021e-07
1301	PRPF6	0.762111	1.38818e-08	2.44992e-07
1302	AGTRAP	0.829881	1.39807e-08	2.46575e-07
1303	ZNF524	1.60751	1.3994e-08	2.46646e-07
1304	IFT57	0.719063	1.42698e-08	2.51342e-07
1305	SYNGR2	0.789579	1.44446e-08	2.54254e-07
1306	VEZF1	1.09642	1.46095e-08	2.56986e-07
26540	MINOS1	-0.576619	1.49587e-08	2.62957e-07
1307	KCNK15	2.20296	1.57411e-08	2.76528e-07
1308	MIR29B2CHG	1.84594	1.58043e-08	2.77457e-07
1309	ACTN1	1.23043	1.58566e-08	2.78192e-07
1310	CCDC12	0.712217	1.59146e-08	2.79027e-07
1311	CNIH1	0.791261	1.59296e-08	2.79108e-07
1312	HLA-A	0.780237	1.59578e-08	2.79419e-07
1313	PHLDA2	0.614797	1.62539e-08	2.84417e-07
1314	TRIM44	0.869054	1.6298e-08	2.85002e-07
1315	CCM2	1.7457	1.63153e-08	2.85118e-07
26539	CDK2AP2	-0.985099	1.6528e-08	2.88647e-07
1316	GXYLT1	2.08078	1.65865e-08	2.8948e-07
1317	GJA4	27.9768	1.66374e-08	2.90178e-07
1318	TMBIM6	0.821031	1.67336e-08	2.91667e-07
1319	TSC2	1.44766	1.6779e-08	2.92267e-07
1320	MORC3	2.05382	1.77159e-08	3.08386e-07
1321	DGCR6	2.11342	1.78769e-08	3.10987e-07
1322	NR2F6	0.817151	1.79211e-08	3.11552e-07
26538	B2M	0.0180856	1.85114e-08	3.21606e-07
1323	ZFAND5	0.708992	1.87519e-08	3.25573e-07
1324	C11orf58	0.703662	1.91588e-08	3.32421e-07
1325	MAP3K5	1.78536	1.98164e-08	3.43609e-07
1326	ZNRF1	1.06277	1.98746e-08	3.44394e-07
1327	HLA-DRA	0.795318	2.001e-08	3.46517e-07
1328	GCNT1	1.63636	2.10771e-08	3.6476e-07
1329	TSN	0.949175	2.12702e-08	3.67863e-07
1330	ST13	0.70369	2.13924e-08	3.69737e-07
26537	TSPAN1	-1.07616	2.16793e-08	3.74454e-07
1331	MARK3	1.24518	2.25994e-08	3.90094e-07
1332	GANAB	1.02182	2.30843e-08	3.98208e-07
1333	RFC1	0.811092	2.31436e-08	3.98974e-07
1334	EIF2S3	0.802156	2.33741e-08	4.02688e-07
1335	ARHGAP5	0.760412	2.4929e-08	4.29199e-07
1336	TCF7	1.78543	2.53442e-08	4.36067e-07
1337	NPTN	1.126	2.61979e-08	4.50465e-07
1338	TRIM22	2.65789	2.63566e-08	4.52904e-07
1339	TP53I13	1.1082	2.67638e-08	4.59605e-07
1340	KLHL36	1.87405	2.73225e-08	4.68899e-07
1341	MDM2	1.29036	2.73542e-08	4.69142e-07
1342	PKN2	0.869276	2.89599e-08	4.96362e-07
1343	PNP	1.52996	2.89934e-08	4.96619e-07
1345	EIF1AX	0.675793	2.94775e-08	5.04266e-07
1344	PHYKPL	1.48279	2.94673e-08	5.04266e-07
1346	CLPTM1	0.90045	3.01504e-08	5.15446e-07
26536	ARL2	-1.08771	3.13123e-08	5.34968e-07
1347	BRD9	1.42606	3.13956e-08	5.36049e-07
1348	TOMM20	0.7178	3.17018e-08	5.40932e-07
26535	PRR15L	-1.79747	3.17494e-08	5.414e-07
1349	GPATCH2L	1.90944	3.22148e-08	5.48986e-07
1350	SNW1	0.698914	3.23939e-08	5.51685e-07
1351	PAPSS1	1.51362	3.25739e-08	5.54398e-07
1352	UBE2I	0.563585	3.26228e-08	5.54525e-07
26534	SDF2L1	-0.804107	3.26228e-08	5.54525e-07
1353	NHLRC3	1.23415	3.31082e-08	5.6242e-07
1354	ZNF331	1.51325	3.31541e-08	5.62841e-07
26533	TCEAL2	-1.54336	3.33459e-08	5.65738e-07
1355	LARS	0.934512	3.3446e-08	5.67078e-07
1356	MECP2	1.16605	3.39277e-08	5.7488e-07
1357	PRKAR1A	0.690961	3.40924e-08	5.77305e-07
1358	THUMPD3-AS1	0.923985	3.49355e-08	5.91207e-07
1359	ESCO1	1.46132	3.56343e-08	6.02653e-07
26532	UBL5	0.162386	3.61341e-08	6.10718e-07
1360	GGA2	1.25887	3.70474e-08	6.25759e-07
1361	TSEN34	0.74993	3.73983e-08	6.31288e-07
1362	DALRD3	1.25471	3.74671e-08	6.32051e-07
1363	GGA1	1.00307	3.76052e-08	6.33981e-07
26531	BTF3	0.0136201	3.78393e-08	6.37525e-07
1364	STT3B	1.12759	3.84351e-08	6.47157e-07
1365	ETV4	2.40787	3.89416e-08	6.55272e-07
1366	CYBC1	1.59017	4.16203e-08	6.99906e-07
1367	DST	1.00455	4.35061e-08	7.31159e-07
26530	SUB1	-0.274535	4.37657e-08	7.3506e-07
1368	SNX14	1.14846	4.39011e-08	7.36871e-07
26529	ALDOA	-1.74192	4.66531e-08	7.82573e-07
1369	EIF5	0.626725	4.72751e-08	7.92509e-07
1370	FNDC3A	0.890129	4.76216e-08	7.97818e-07
1371	CYR61	0.827515	4.76542e-08	7.97865e-07
1372	GRINA	0.778758	4.78941e-08	8.01379e-07
1373	C5orf15	0.950264	4.81845e-08	8.05736e-07
1374	RIF1	1.26669	4.87594e-08	8.1484e-07
1375	TMEM100	27.9999	5.03922e-08	8.416e-07
1376	WTIP	2.04102	5.1313e-08	8.56443e-07
1377	MAPK14	1.76824	5.33855e-08	8.90479e-07
1378	SRGAP3	2.39694	5.41496e-08	9.02661e-07
1379	COL8A2	2.38916	5.47311e-08	9.11427e-07
1380	SCRN2	1.1707	5.47435e-08	9.11427e-07
1381	GGT5	2.05869	5.4918e-08	9.13763e-07
1382	UBE2E2	1.30009	5.68275e-08	9.44946e-07
1383	CPLANE1	1.42397	6.13602e-08	1.01969e-06
1384	MBTPS1	0.930843	6.17016e-08	1.02472e-06
1385	TM9SF2	0.752835	6.28788e-08	1.04362e-06
1386	ARL13B	1.25135	6.38968e-08	1.05986e-06
26528	RPL26	0.0792684	6.42954e-08	1.06581e-06
26527	DDT	-0.535688	6.66778e-08	1.10462e-06
1387	RASD1	1.40064	6.78242e-08	1.12292e-06
1388	SMARCA2	1.13064	6.88887e-08	1.13984e-06
1389	HTT	1.76917	6.91768e-08	1.1439e-06
1390	GPCPD1	1.6449	6.93956e-08	1.14681e-06
1391	ERP44	0.739344	6.98116e-08	1.15297e-06
1392	ZC3H14	1.10927	7.09542e-08	1.17112e-06
1393	SELENOS	0.659532	7.14276e-08	1.17787e-06
1394	HLA-DMB	0.965326	7.14517e-08	1.17787e-06
1395	IL1RAP	3.30986	7.15323e-08	1.17848e-06
1397	POLK	1.25152	7.24651e-08	1.19238e-06
1396	IER2	0.971452	7.24243e-08	1.19238e-06
1398	BCL2L1	1.39333	7.43828e-08	1.22318e-06
1399	ACAP2	1.1969	7.69962e-08	1.26538e-06
26526	COX17	-0.597356	7.87729e-08	1.29378e-06
1400	BUD23	0.643363	7.88438e-08	1.29415e-06
1401	RSBN1	1.37605	7.89235e-08	1.29466e-06
1402	CAP1	0.610322	7.95286e-08	1.30379e-06
1403	TXLNG	1.46708	7.99764e-08	1.31033e-06
26525	HSD17B10	-0.939226	8.00842e-08	1.31129e-06
1404	PTK2B	3.50437	8.04627e-08	1.31669e-06
1405	TOR1AIP2	0.883862	8.14349e-08	1.33178e-06
1406	C12orf57	0.662779	8.46286e-08	1.38316e-06
1407	NAE1	0.879528	8.66823e-08	1.41586e-06
1408	EVI5	1.06915	8.68572e-08	1.41785e-06
1409	RAB18	0.654967	8.71592e-08	1.42192e-06
26524	GPX3	0.0418889	8.87642e-08	1.44722e-06
1410	AHR	1.34486	8.96226e-08	1.46032e-06
1411	ZMYM5	1.54326	9.13634e-08	1.48771e-06
1412	CLNS1A	0.594108	9.14144e-08	1.48771e-06
1413	BRWD1	1.15005	9.15884e-08	1.48963e-06
1414	FMNL2	1.69	9.17113e-08	1.49073e-06
1415	MIGA1	1.44348	9.36377e-08	1.52112e-06
26523	SELENBP1	-0.782905	9.53261e-08	1.5476e-06
1416	SPG7	0.863512	9.6074e-08	1.5588e-06
26522	CRIP1	-1.68614	9.67844e-08	1.56937e-06
1417	EBLN3P	1.02315	9.74999e-08	1.58002e-06
1418	TPP1	1.32811	9.9444e-08	1.61055e-06
1419	PWAR6	1.59245	1.0172e-07	1.64641e-06
1420	CEBPZOS	1.12292	1.02551e-07	1.65885e-06
26521	RPL31	0.118531	1.03342e-07	1.67064e-06
1421	HNRNPDL	0.675822	1.04092e-07	1.68176e-06
26520	ID4	-0.160756	1.06069e-07	1.71266e-06
1422	HIPK3	1.25543	1.064e-07	1.71697e-06
1423	MAN1B1	1.34538	1.07351e-07	1.73128e-06
1424	YPEL5	0.728741	1.0807e-07	1.74182e-06
1425	KHDC4	1.91765	1.0889e-07	1.75398e-06
1426	MKRN1	0.925575	1.11635e-07	1.79711e-06
1427	GSDMD	0.810464	1.12419e-07	1.80865e-06
1428	ATM	1.29339	1.12782e-07	1.81339e-06
1429	TLE2	1.39124	1.17497e-07	1.88735e-06
26519	ATP5F1D	-0.176558	1.17523e-07	1.88735e-06
1430	CBR4	1.25024	1.17653e-07	1.88831e-06
1431	HRK	2.89996	1.19018e-07	1.90906e-06
1432	STMN1	0.657038	1.20692e-07	1.93475e-06
1433	TERF2IP	0.600991	1.21201e-07	1.94175e-06
1434	SLC16A9	1.70983	1.23054e-07	1.97027e-06
1435	NDUFC2	0.816572	1.23573e-07	1.97739e-06
1436	COPB1	0.774199	1.24811e-07	1.996e-06
1437	AC090673.1	4.27651	1.25753e-07	2.00988e-06
1438	AUP1	0.607853	1.25976e-07	2.01224e-06
1439	LASP1	1.43227	1.28937e-07	2.0583e-06
1440	FAM53C	1.5208	1.29351e-07	2.06368e-06
1441	CD200	1.99913	1.3539e-07	2.15874e-06
1442	IFRD1	0.837507	1.41062e-07	2.24784e-06
1443	PLCE1	2.08549	1.41514e-07	2.2537e-06
1445	ARID1A	1.04381	1.41717e-07	2.25425e-06
1444	MED10	0.892393	1.41655e-07	2.25425e-06
1446	TMEM101	1.29405	1.42124e-07	2.25937e-06
1447	IFNAR2	2.66085	1.42689e-07	2.26701e-06
1448	USP22	0.932015	1.46706e-07	2.32944e-06
1449	GON4L	1.23305	1.50153e-07	2.38276e-06
26518	MPC1	-1.01705	1.50533e-07	2.38738e-06
1450	PCSK7	1.44326	1.50931e-07	2.39227e-06
1451	MFAP2	2.7088	1.52466e-07	2.41517e-06
1452	ING2	1.19485	1.53307e-07	2.42705e-06
1453	TPM3	0.472677	1.53915e-07	2.43524e-06
1454	FAS	1.72731	1.54253e-07	2.43915e-06
1455	TOP1	0.596738	1.54933e-07	2.44846e-06
1456	CHI3L1	2.78558	1.61714e-07	2.55411e-06
1457	ZNF518A	1.30449	1.61927e-07	2.55597e-06
1458	CWC25	1.36275	1.64038e-07	2.58775e-06
1459	CDIPT	1.09869	1.69672e-07	2.67506e-06
26517	RPS9	-0.0838155	1.74401e-07	2.748e-06
1460	LRRC8A	1.9706	1.74573e-07	2.74909e-06
1461	KPNA6	0.972317	1.75685e-07	2.76497e-06
1462	RBBP4	0.681433	1.81329e-07	2.85211e-06
1463	FNTA	0.778602	1.83562e-07	2.88555e-06
1464	RHOU	1.60392	1.84588e-07	2.89998e-06
1465	SPCS1	0.687309	1.85235e-07	2.90843e-06
26516	AIF1L	-1.23559	1.85965e-07	2.91818e-06
1466	NUDT3	0.927253	1.88418e-07	2.95494e-06
1467	PRKDC	0.702853	1.90924e-07	2.99249e-06
1468	EVA1B	1.67552	1.96396e-07	3.07645e-06
1469	HDAC1	0.667739	2.0288e-07	3.17616e-06
1470	ANP32E	0.891193	2.04077e-07	3.19302e-06
1471	EXOC6	1.22005	2.06311e-07	3.2261e-06
1472	TSPAN9	2.46112	2.07663e-07	3.24534e-06
1473	BRD8	1.45516	2.09753e-07	3.27608e-06
1474	NOP53	0.682147	2.12995e-07	3.32478e-06
1475	GPRC5C	0.856275	2.14296e-07	3.34314e-06
1476	NAP1L4	0.704274	2.14506e-07	3.34446e-06
1477	TMEM41A	2.26462	2.19077e-07	3.41374e-06
1478	OTUD7B	1.82544	2.19983e-07	3.42587e-06
26515	C11orf74	-1.52788	2.22748e-07	3.46691e-06
1479	MAPK10	1.66789	2.24691e-07	3.49512e-06
1480	SERPINB6	0.596141	2.27464e-07	3.5362e-06
1481	SNAP23	1.06203	2.29298e-07	3.56263e-06
1482	ARMC10	0.811658	2.30245e-07	3.57527e-06
1483	ZMYM4	1.82242	2.30545e-07	3.57785e-06
1484	RBM4	1.8795	2.31497e-07	3.59055e-06
1485	MPRIP	1.3516	2.33033e-07	3.61228e-06
1486	CDYL	1.41396	2.36648e-07	3.66619e-06
1487	TP53BP1	1.47823	2.41125e-07	3.73339e-06
1488	SECISBP2L	1.18355	2.41282e-07	3.73366e-06
1489	PABPC1	0.669052	2.4587e-07	3.80246e-06
1490	FAM172A	1.27944	2.48276e-07	3.83745e-06
1491	CD82	1.12449	2.52774e-07	3.90472e-06
1492	IER5	0.893217	2.57518e-07	3.9757e-06
1493	GRAMD1A	1.56972	2.57713e-07	3.97641e-06
1494	PIAS1	1.17401	2.58242e-07	3.98229e-06
1495	FNBP1L	0.833533	2.59193e-07	3.99464e-06
26514	GLUL	-0.304122	2.59361e-07	3.99493e-06
1496	SGPL1	1.9058	2.60174e-07	4.00516e-06
1497	UBQLN2	1.24132	2.63255e-07	4.05026e-06
1498	CSTF3	0.993403	2.69407e-07	4.14252e-06
1499	SH3BGRL2	0.887303	2.71156e-07	4.16702e-06
1500	UBR5	1.40459	2.74037e-07	4.20888e-06
26513	MSRB2	-0.804298	2.75965e-07	4.23408e-06
1501	HNRNPH1	0.595223	2.75994e-07	4.23408e-06
1502	SEC31A	0.760908	2.76769e-07	4.24353e-06
1503	ST5	1.3341	2.77008e-07	4.24476e-06
1504	COMT	0.589005	2.79376e-07	4.2786e-06
1505	FNDC3B	1.03291	2.91987e-07	4.46916e-06
1506	CNOT4	0.977902	2.98753e-07	4.57012e-06
1507	ARL1	0.609512	3.03022e-07	4.63277e-06
1508	FCHO2	1.63134	3.06328e-07	4.68064e-06
26512	NDUFB4	-0.23508	3.09702e-07	4.7295e-06
1509	DDB1	0.89661	3.11603e-07	4.75581e-06
1510	OSTC	0.570165	3.17886e-07	4.84893e-06
1511	RPAIN	0.890337	3.2035e-07	4.88374e-06
1512	FUT8	2.21933	3.21245e-07	4.89459e-06
1513	GPANK1	1.38963	3.22903e-07	4.91705e-06
1514	PRPF4B	0.636686	3.2363e-07	4.92533e-06
1515	MXD4	0.89267	3.25824e-07	4.95589e-06
1516	BSDC1	1.19933	3.35386e-07	5.09844e-06
1517	EPRS	0.908743	3.42827e-07	5.2086e-06
1518	TCEA2	0.837074	3.50427e-07	5.32105e-06
1519	IFNGR2	0.870254	3.50802e-07	5.32372e-06
1520	PRPF8	1.08397	3.53324e-07	5.35895e-06
26511	HSPB11	-0.865515	3.58956e-07	5.43821e-06
1521	XPO1	0.998184	3.58764e-07	5.43821e-06
1522	PIK3R1	0.95539	3.60532e-07	5.45899e-06
1523	SUMF1	1.3655	3.61148e-07	5.46523e-06
1524	RBM22	1.26599	3.61998e-07	5.47499e-06
1525	MLLT10	1.24078	3.64636e-07	5.51177e-06
1526	DDX5	0.849336	3.66197e-07	5.53224e-06
1527	TNFRSF10B	1.83296	3.70601e-07	5.59561e-06
1528	PPP3CA	1.21894	3.83957e-07	5.79321e-06
1529	MICU3	2.10952	3.84121e-07	5.79321e-06
1530	WNK1	1.18256	3.9727e-07	5.98815e-06
1531	AL162231.1	1.07531	3.9939e-07	6.01671e-06
1532	TMEM192	1.24381	4.06248e-07	6.11657e-06
1533	RPA2	0.754353	4.12166e-07	6.20068e-06
1534	VCL	0.944433	4.12297e-07	6.20068e-06
1535	TTC37	1.12784	4.12867e-07	6.20577e-06
1536	SH3GLB2	1.4397	4.13394e-07	6.2102e-06
1537	HIBCH	0.77981	4.21199e-07	6.32389e-06
1538	APEX1	0.560685	4.25516e-07	6.38512e-06
1539	MAPK1	0.896319	4.36959e-07	6.55315e-06
1540	DHRSX	1.19583	4.42275e-07	6.62916e-06
1541	ST14	0.939397	4.44343e-07	6.65644e-06
26510	S100A11	-0.333648	4.47273e-07	6.69659e-06
1542	SEPT10	1.43769	4.57435e-07	6.8449e-06
1543	IER5L	1.72122	4.58794e-07	6.86139e-06
1544	GIPC1	0.826643	4.65892e-07	6.96366e-06
1545	RPS6KA3	1.26347	4.66336e-07	6.9664e-06
1546	SLC38A10	0.996665	4.70401e-07	7.0232e-06
1547	RPRD1A	1.13231	4.7631e-07	7.10746e-06
1548	SATB1	1.60863	4.80459e-07	7.16537e-06
1549	ZDHHC21	1.54452	4.85001e-07	7.22908e-06
1550	SYNRG	1.19293	4.87622e-07	7.26411e-06
1551	TEAD1	1.41762	5.0173e-07	7.47011e-06
1552	BAZ2A	1.1524	5.02896e-07	7.48331e-06
1553	EPN2	1.22284	5.04279e-07	7.49971e-06
1554	CAST	0.560469	5.05878e-07	7.51931e-06
1555	PDCD6IP	0.922199	5.12865e-07	7.61894e-06
1556	DDX42	1.10338	5.14817e-07	7.64368e-06
1557	AC020916.1	1.73159	5.15904e-07	7.65558e-06
1558	CELF4	6.59731	5.20988e-07	7.72674e-06
1559	SCCPDH	0.769462	5.28121e-07	7.82819e-06
1560	TMEM160	0.521053	5.30352e-07	7.8569e-06
1561	EIF4G1	0.774858	5.43471e-07	8.04679e-06
1562	C2orf74	1.01928	5.509e-07	8.15228e-06
1563	PLCD3	2.31376	5.56902e-07	8.23655e-06
1564	BMPR2	1.60008	5.6208e-07	8.30853e-06
1565	ZNF33A	1.11037	5.65637e-07	8.35649e-06
1566	IRX2	3.24606	5.67662e-07	8.38179e-06
26509	S100A6	-0.138651	5.73057e-07	8.45677e-06
1567	IMMP2L	1.13596	5.74142e-07	8.46811e-06
1569	MED6	1.30278	5.75228e-07	8.4748e-06
1568	GPRC5B	1.99221	5.75047e-07	8.4748e-06
1570	ATP2C1	1.5024	5.96259e-07	8.77981e-06
1571	HMGXB4	1.19004	5.98453e-07	8.80242e-06
26508	MAP1LC3A	-1.15838	5.98264e-07	8.80242e-06
1572	CLUAP1	1.32269	5.99018e-07	8.80589e-06
1573	CHMP5	0.589974	5.99647e-07	8.8103e-06
1574	MPV17	0.858323	6.00906e-07	8.82395e-06
1575	CUL5	1.11858	6.06923e-07	8.90742e-06
1576	GMCL1	1.3525	6.18484e-07	9.07189e-06
1577	GIGYF2	0.951979	6.18808e-07	9.07189e-06
1578	SYPL1	0.567232	6.22449e-07	9.12028e-06
1579	CTSZ	0.620539	6.23297e-07	9.12771e-06
1580	LARP1	0.772196	6.27556e-07	9.18504e-06
1581	SMPDL3A	1.37282	6.29398e-07	9.20697e-06
1582	CYTH2	0.691276	6.48727e-07	9.48454e-06
1583	GRAMD2B	0.740423	6.81745e-07	9.9595e-06
1584	TANC1	1.68547	6.81959e-07	9.9595e-06
1585	MAP9	0.944107	6.94748e-07	1.01407e-05
1586	CEP350	1.17106	7.01815e-07	1.02383e-05
1587	MIR99AHG	1.4631	7.07842e-07	1.03206e-05
1588	OARD1	0.823994	7.14143e-07	1.04068e-05
1589	IPO7	0.794062	7.26226e-07	1.05771e-05
1590	MAT2B	0.814739	7.3017e-07	1.06288e-05
1591	NR4A1	0.694619	7.48644e-07	1.08918e-05
26507	LGMN	-0.973839	7.50516e-07	1.09131e-05
1592	THYN1	0.641385	7.51923e-07	1.09276e-05
1593	CDC5L	0.817327	7.70286e-07	1.11884e-05
1594	PGPEP1	1.76393	7.71488e-07	1.11998e-05
1595	USO1	0.890613	7.74541e-07	1.1238e-05
26506	HSPA5	0.0307914	7.81413e-07	1.13315e-05
1596	MED4	0.678653	7.93848e-07	1.15056e-05
1597	CDK12	1.07697	7.94673e-07	1.15114e-05
1598	GPR27	3.1647	8.08568e-07	1.17063e-05
1599	FRA10AC1	0.826687	8.14378e-07	1.1784e-05
1600	TAOK3	0.821845	8.17425e-07	1.18217e-05
1601	FAM69B	2.47623	8.41239e-07	1.21596e-05
1602	ARL6IP6	1.6708	8.49559e-07	1.22732e-05
1603	ERGIC1	0.79181	8.51938e-07	1.23009e-05
1604	PDLIM7	1.49768	8.56095e-07	1.23543e-05
1605	NUDT4	0.728913	8.58225e-07	1.23783e-05
1606	GLT8D1	0.773395	8.62322e-07	1.24307e-05
1607	SENP6	0.689896	8.67335e-07	1.24963e-05
26505	SEC61G	-0.125648	8.799e-07	1.26705e-05
1608	EIF3E	0.604772	8.92455e-07	1.28443e-05
1609	WIPF2	1.315	9.22076e-07	1.32619e-05
1610	YIF1A	0.530479	9.22457e-07	1.32619e-05
26504	POLR2L	0.151729	9.25797e-07	1.33027e-05
1611	SGK3	1.16034	9.53429e-07	1.36924e-05
1612	SBNO1	0.917202	9.60831e-07	1.37913e-05
1613	PNRC1	0.639247	9.66195e-07	1.38609e-05
1614	AL137026.1	5.26144	9.71088e-07	1.39236e-05
1615	CDC37	0.485969	9.7269e-07	1.39391e-05
1616	MLEC	0.608904	9.83676e-07	1.4089e-05
1617	ARRDC2	2.40135	9.93962e-07	1.42287e-05
1618	MAML2	1.19591	1.0085e-06	1.4429e-05
1619	TXNDC15	0.73625	1.01662e-06	1.45375e-05
1620	WBP2	0.641577	1.02502e-06	1.46499e-05
1621	FLCN	2.13938	1.02597e-06	1.46556e-05
1622	DNAJC3	0.601167	1.02978e-06	1.47021e-05
1623	PRRG1	2.18799	1.03764e-06	1.48065e-05
1624	CEBPZ	0.705777	1.04826e-06	1.495e-05
1625	GSK3B	1.36468	1.04955e-06	1.49604e-05
1626	DRAM2	1.48998	1.05247e-06	1.4994e-05
1627	DNAJC8	0.563803	1.06958e-06	1.52297e-05
1628	STARD3NL	0.891023	1.08942e-06	1.55039e-05
1629	HNRNPF	0.560647	1.09165e-06	1.55275e-05
1630	FZD6	1.37219	1.1062e-06	1.5726e-05
1631	ARIH2	1.17307	1.11063e-06	1.57806e-05
26503	QDPR	-1.69265	1.12277e-06	1.59446e-05
1632	FCGRT	0.498162	1.15402e-06	1.63798e-05
1634	ATAD1	1.07267	1.17188e-06	1.66085e-05
1633	MYOF	0.946984	1.1714e-06	1.66085e-05
1635	TSC22D4	0.965991	1.172e-06	1.66085e-05
1636	BCAS4	1.30605	1.17644e-06	1.66627e-05
1637	USP9X	1.03492	1.19965e-06	1.69824e-05
1638	KDSR	0.825968	1.20642e-06	1.70691e-05
26502	KRT10	-0.570505	1.21087e-06	1.7123e-05
26501	NDUFA7	-1.51537	1.21483e-06	1.717e-05
1639	DLGAP4	1.21509	1.23057e-06	1.73833e-05
1640	RDH5	3.8095	1.2427e-06	1.75453e-05
1642	TGFB1I1	1.57998	1.29104e-06	1.82086e-05
1641	HIP1	1.68737	1.29078e-06	1.82086e-05
1643	NRDC	0.908945	1.31763e-06	1.85738e-05
26500	BLVRB	-0.801083	1.32814e-06	1.87122e-05
1644	YME1L1	0.727578	1.33112e-06	1.87443e-05
1645	UBE2G2	1.06262	1.3646e-06	1.92056e-05
1646	SLC26A11	2.07636	1.37044e-06	1.92777e-05
1647	SMC1A	1.21169	1.37323e-06	1.93068e-05
1648	ESF1	0.71318	1.37575e-06	1.9332e-05
1649	TUBGCP2	1.05953	1.38079e-06	1.93927e-05
26499	NIPSNAP2	-0.869365	1.38192e-06	1.93983e-05
1650	NHP2	0.524922	1.3925e-06	1.95366e-05
1651	C19orf66	1.30955	1.39604e-06	1.9576e-05
1652	SMARCB1	0.737384	1.40916e-06	1.97496e-05
1653	PPIL3	1.28113	1.45807e-06	2.04244e-05
26498	IFITM2	-1.79464	1.46356e-06	2.04906e-05
1654	ATIC	1.09502	1.47593e-06	2.0653e-05
1655	ETV5	1.4947	1.49856e-06	2.09586e-05
1656	NFE2L2	0.584573	1.5019e-06	2.09856e-05
1657	RNF139	1.31425	1.50206e-06	2.09856e-05
1658	PDS5A	1.17939	1.51843e-06	2.12034e-05
1659	LTBR	0.987259	1.52198e-06	2.12418e-05
1660	TMEM60	1.11251	1.52398e-06	2.12587e-05
1661	UBE2E3	0.588576	1.53265e-06	2.13685e-05
1662	SHISA5	0.698762	1.53732e-06	2.14224e-05
1663	SLC35C2	0.954751	1.53919e-06	2.14372e-05
1664	HNRNPH2	0.678878	1.54199e-06	2.14652e-05
26497	ATOX1	-0.358988	1.61106e-06	2.24149e-05
1665	SRP68	0.855099	1.63286e-06	2.27064e-05
1666	UBE2K	0.856987	1.65846e-06	2.30505e-05
26496	SYNE1	-1.03363	1.66484e-06	2.31271e-05
1668	UNC93B1	1.42228	1.66888e-06	2.31591e-05
1667	CREB1	1.55221	1.66888e-06	2.31591e-05
1669	SRPK2	0.970311	1.68105e-06	2.3316e-05
1670	RPAP2	1.8249	1.69827e-06	2.35426e-05
1671	C12orf76	1.2454	1.70359e-06	2.36041e-05
1672	ILKAP	1.15255	1.7313e-06	2.39757e-05
1673	SPINT2	0.652802	1.79778e-06	2.48806e-05
1674	CELF1	0.826122	1.7985e-06	2.48806e-05
1675	PAK1	0.819734	1.82256e-06	2.52003e-05
1676	RTN3	0.615489	1.82843e-06	2.52685e-05
1677	HEXIM1	1.06462	1.83359e-06	2.53267e-05
1678	PTPN12	0.990969	1.84692e-06	2.54976e-05
1679	CREBBP	1.20853	1.85324e-06	2.55717e-05
1680	ZNF24	0.843352	1.86165e-06	2.56744e-05
1681	EPHX2	1.26569	1.87649e-06	2.58658e-05
1682	TMEM259	0.730836	1.878e-06	2.58732e-05
1683	MAP3K2	0.999862	1.90613e-06	2.62473e-05
1684	MAGEH1	1.24738	1.91477e-06	2.63526e-05
1685	ADAM10	1.09227	1.95183e-06	2.6849e-05
1686	LUZP1	1.44629	1.9727e-06	2.71221e-05
26495	PLEKHJ1	-1.13582	1.98262e-06	2.72444e-05
1687	PUM1	0.852157	1.98421e-06	2.72523e-05
1688	KRCC1	0.893626	1.99138e-06	2.73368e-05
1689	ARHGAP42	1.84054	1.99939e-06	2.74326e-05
1690	YPEL2	1.16811	2.01427e-06	2.76227e-05
1691	C5orf24	0.763946	2.05257e-06	2.81334e-05
1692	HERC2	1.09948	2.05916e-06	2.82005e-05
1693	EPB41L4A	2.31276	2.05957e-06	2.82005e-05
1694	CUX1	0.91493	2.06287e-06	2.82313e-05
1695	TTC17	0.901111	2.06825e-06	2.82904e-05
26494	UBB	0.242753	2.11514e-06	2.89169e-05
26493	BEX3	0.103318	2.13981e-06	2.92394e-05
1696	ZC3H7A	1.40576	2.1471e-06	2.9324e-05
1697	BNIPL	4.17839	2.21752e-06	3.02702e-05
1698	ARFGEF1	1.09999	2.21907e-06	3.02759e-05
1699	AP2B1	0.603222	2.2204e-06	3.02787e-05
1701	TMUB2	1.46032	2.2235e-06	3.02901e-05
1700	BAIAP2	1.21372	2.22284e-06	3.02901e-05
26492	SEM1	-0.33914	2.23485e-06	3.04292e-05
1702	CLN8	1.93143	2.29747e-06	3.12659e-05
1703	STAG1	1.53051	2.30435e-06	3.13436e-05
1704	EZH1	1.83102	2.33719e-06	3.17741e-05
1705	FGFR1OP2	0.796958	2.43577e-06	3.30975e-05
1706	ANKRD12	0.556349	2.44402e-06	3.31928e-05
1707	SUGP2	1.04559	2.45157e-06	3.32784e-05
1708	SLC39A1	0.636934	2.46894e-06	3.34971e-05
1709	HUWE1	0.955937	2.52476e-06	3.42372e-05
1710	BLOC1S4	0.945877	2.53204e-06	3.43185e-05
1711	ETNK2	2.32809	2.54262e-06	3.44445e-05
1712	SPIN1	1.18249	2.5708e-06	3.47909e-05
1713	YTHDF2	0.732657	2.5708e-06	3.47909e-05
1714	NCSTN	1.049	2.62883e-06	3.55583e-05
1715	PECR	1.41517	2.64609e-06	3.57737e-05
1716	CBX5	0.648972	2.67006e-06	3.60796e-05
1717	CDKN1A	0.651671	2.67165e-06	3.60828e-05
1718	RABL6	0.964667	2.68359e-06	3.62258e-05
1719	POLE3	1.39831	2.72403e-06	3.67531e-05
1720	SNX27	1.60112	2.76807e-06	3.73285e-05
26491	SDCBP	-0.740941	2.7785e-06	3.74502e-05
1721	DNAJC7	0.484277	2.79062e-06	3.75946e-05
1722	CAPZA1	0.68065	2.84974e-06	3.83718e-05
1723	CEP164	1.62148	2.85707e-06	3.84511e-05
26490	JPT1	-1.7845	2.89458e-06	3.89363e-05
1724	HSF1	0.910914	2.92273e-06	3.92953e-05
1725	SCARA3	1.07168	2.96632e-06	3.98614e-05
1726	TRIP12	0.777284	2.97894e-06	4.00108e-05
1727	ECHDC2	0.605458	3.02423e-06	4.05988e-05
1728	CLIC3	0.839472	3.05841e-06	4.1037e-05
1729	TAF15	0.79174	3.07837e-06	4.12841e-05
1730	ARF3	0.739367	3.15045e-06	4.22296e-05
26489	SNHG9	-0.808858	3.18505e-06	4.26721e-05
1731	ATP1B1	0.774332	3.21022e-06	4.29877e-05
1732	WAPL	1.09715	3.21844e-06	4.30762e-05
[truncated: 24,756 more rows]
